# Supplementary material for: Complex Interplay between Sphingolipid and Sterol Metabolism Revealed by Perturbations to the Leishmania Metabolome Caused by Miltefosine
Source: Antimicrob Agents Chemother. 2018 Apr 26;62(5):e02095-17. doi: 10.1128/AAC.02095-17 (PMC5923112; doi:10.1128/AAC.02095-17)
Supplement: Supplemental material [file AAC.02095-17_zac005187095sd2.xlsx]

## Sheet: Table 1 L.donovani (CE-MS)
Identification	Technique	Experimental m/z	Retention / Migration time	Adduct	5 hours Miltefosine exposure																						24 hours Miltefosine exposure																						ID justified with authentic standard?
					No treatment						Lower dose Miltefosine						Higher dose Miltefosine						t-test		Fold change		No treatment						Lower dose Miltefosine						Higher dose Miltefosine						t-test		Fold change
					1	2	3	4	5	6	1	2	3	4	5	6	1	2	3	4	5	6	Low vs none	High vs none	Low vs. none	High vs. none	1	2	3	4	5	6	1	2	3	4	5	6	1	2	3	4	5	6	Low vs none	High vs none	Low vs. none	High vs. none
Acetyl-carnitine	CE-MS	204.123	13.93	[M+H]+	50175.8	51420.1	44425.7	41085.4	44418	45333.8	40297	42916.4	40308.7	41061.8	40585.9	44677.9	33226.3	28929.5	33023.7	33353.5	28589.8	26490.4	0.0371015	2.29559e-05	0.902437	0.687742	29379.7	32318.1	31303	42429.1	32641.7	37918.3	22167.1	20192.7	25494	24965.3	22337.5	21902.6	19091.6	26994.9	13805.5	10649.1	7820.48	8570.08	0.00128067	0.000436705	0.665369	0.437332	Yes
Adenosine	CE-MS	268.104	15.23	[M+H]+	517307	1.11699e+06	115605	373834	293250	1.16324e+06	385735	218571	417811	314320	532194	232422	82954.8	170063	510495	386840	408337	119464	0.236347	0.148942	0.586849	0.486611	1.0647e+06	1.09566e+06	498966	1.37107e+06	878923	1.04487e+06	365739	191399	506010	179768	183737	177885	6833.23	8246.46	24071.6	11151.9	26960.4	26625.5	0.000802847	0.000421644	0.269481	0.0197687	Yes
Alanine	CE-MS	90.0552	13.95	[M+H]+	1.16378e+07	1.09959e+07	8.43669e+06	9.59464e+06	9.16545e+06	8.9647e+06	7.66359e+06	7.76034e+06	7.52405e+06	7.43819e+06	7.08773e+06	8.48087e+06	8.24591e+06	6.69769e+06	7.42722e+06	7.78219e+06	6.71345e+06	6.57558e+06	0.0068623	0.0024704	0.781608	0.792434	9.67742e+06	1.11884e+07	9.2216e+06	9.70026e+06	8.56236e+06	9.72825e+06	5.11099e+06	6.17284e+06	6.07316e+06	5.79267e+06	5.91773e+06	5.83626e+06	1.47248e+06	1.82058e+06	1.84627e+06	1.73336e+06	1.82527e+06	2.12093e+06	2.49384e-05	1.32615e-06	0.600976	0.202177	Yes
Argininic acid	CE-MS	176.103	14.19	[M+H]+	1.65726e+06	1.6151e+06	1.18108e+06	1.39409e+06	1.36811e+06	1.35065e+06	1.18157e+06	1.20731e+06	1.26524e+06	1.12412e+06	1.00725e+06	1.19328e+06	1.01586e+06	838685	893445	957755	847680	782079	0.0131585	0.000256523	0.814679	0.659469	1.48588e+06	1.66363e+06	1.49944e+06	1.53956e+06	1.4539e+06	1.58726e+06	504382	536481	571861	548006	565011	540485	192045	210592	237390	226191	231068	251682	9.3015e-08	2.85253e-08	0.353883	0.163547	Yes
Asparagine	CE-MS	133.061	15.89	[M+H]+	192288	140747	89655.3	129986	129190	139715	207342	215545	205285	169484	150931	209508	166633	170191	211757	194421	177628	156898	0.00915242	0.0260355	1.40959	1.28793	241888	415370	280600	418313	416542	471889	422059	366445	502815	479333	385650	492819	366978	407631	161710	138031	90893.9	143456	0.162102	0.0429582	1.18022	0.53972	Yes
Betaine	CE-MS	118.086	17.09	[M+H]+	1.01017e+06	1.01753e+06	876546	772174	954624	899224	813870	797210	568286	828816	720490	816736	966721	758423	868424	946825	937034	878883	0.0148845	0.568061	0.821915	1.00419	779888	758208	693971	862750	689905	885772	614840	729436	776755	730603	709194	670082	648928	715414	618150	590770	546378	625301	0.10633	0.00451183	0.905881	0.831203	Yes
Choline	CE-MS	104.107	10.92	[M+H]+	4.55813e+06	4.1105e+06	3.79695e+06	3.72684e+06	4.14771e+06	4.0054e+06	2.89785e+06	2.60522e+06	3.03315e+06	3.08241e+06	2.55636e+06	2.53703e+06	5.14349e+06	4.06528e+06	3.79834e+06	4.17055e+06	3.76823e+06	3.51925e+06	1.3536e-05	0.941514	0.686451	1.07846	6.19725e+06	5.75207e+06	5.3125e+06	6.49237e+06	5.15965e+06	5.37355e+06	3.89405e+06	4.40444e+06	4.56636e+06	4.20646e+06	4.19071e+06	3.85132e+06	6.02913e+06	5.4432e+06	6.23841e+06	6.44038e+06	5.32125e+06	6.42742e+06	0.000323956	0.385457	0.732437	1.12242	Yes
Citrulline	CE-MS	176.103	16.68	[M+H]+	169470	165081	151252	117010	141754	148351	121200	115661	118749	119103	115190	115078	186747	153887	169076	171336	159890	158531	0.00908304	0.0838171	0.789526	1.1833	256093	233654	225280	253513	224732	258443	126814	159517	169181	150653	155430	133762	307751	318593	303639	301436	293848	329402	1.47003e-06	1.39083e-05	0.616757	1.40246	Yes
Glutamine	CE-MS	147.076	16.3	[M+H]+	946770	775406	871234	811017	827857	865623	1.00966e+06	959592	1.06244e+06	1.02461e+06	948690	896760	923567	795743	909036	878982	815463	807660	0.0029994	0.87364	1.15768	0.99412	1.32842e+06	1.75792e+06	1.39487e+06	1.64977e+06	1.59502e+06	1.74513e+06	1.55299e+06	1.61895e+06	1.57046e+06	1.55467e+06	1.45403e+06	1.44532e+06	1.43538e+06	1.5959e+06	861664	817568	631740	808363	0.579885	0.0161376	0.970995	0.634366	Peak no longer stable
Isoleucine	CE-MS	132.102	15.52	[M+H]+	2.50205e+06	2.74535e+06	1.63309e+06	2.30548e+06	2.05025e+06	2.26828e+06	1.82854e+06	2.08175e+06	1.77988e+06	1.60066e+06	1.52631e+06	1.75964e+06	766007	740322	751313	757875	756949	660460	0.0256098	0.000183116	0.783203	0.345486	1.88395e+06	2.44969e+06	2.16569e+06	2.28975e+06	2.21815e+06	2.43563e+06	987985	1.10889e+06	1.05265e+06	1.27891e+06	821816	1.25762e+06	905057	1.0582e+06	378826	306368	237102	322800	1.39065e-06	6.55996e-06	0.484114	0.255709	Yes
Leucine	CE-MS	132.102	15.65	[M+H]+	2.42088e+06	2.01313e+06	1.13853e+06	1.53757e+06	1.82243e+06	1.75075e+06	2.26993e+06	2.47985e+06	2.28408e+06	2.18144e+06	1.79651e+06	2.6205e+06	1.06822e+06	830693	1.1115e+06	1.15696e+06	820374	925093	0.0461413	0.00507603	1.27604	0.561399	2.00072e+06	3.41358e+06	2.28752e+06	3.60512e+06	3.20806e+06	3.68605e+06	1.30349e+06	1.78595e+06	1.87761e+06	1.72797e+06	1.48849e+06	1.62359e+06	1.72411e+06	1.88794e+06	704505	614328	314331	520126	0.00390734	0.000414728	0.53882	0.329376	Yes
Lysine	CE-MS	147.112	11.14	[M+H]+	3.35898e+06	2.37347e+06	2.44142e+06	2.89314e+06	2.91275e+06	2.72258e+06	1.65023e+06	1.64752e+06	1.73936e+06	1.70184e+06	1.6068e+06	1.80109e+06	1.13211e+06	1.03528e+06	1.0685e+06	1.08338e+06	949258	1.02956e+06	0.000550254	5.7342e-05	0.607509	0.420051	1.24404e+06	1.37189e+06	1.25326e+06	1.58195e+06	1.25227e+06	1.36399e+06	577929	688476	601170	609454	623884	669162	611531	691577	413585	369237	281126	384767	1.29368e-05	1.24287e-06	0.467322	0.371803	Yes
Pipecolic acid	CE-MS	130.086	15.62	[M+H]+	1.18737e+06	1.00572e+06	754307	959533	864613	876974	513241	570781	556112	478831	463173	529786	642421	515216	507030	515517	484092	493889	0.000607891	0.000505383	0.550927	0.634885	425433	423457	420489	523898	378109	407279	343100	364468	357253	325994	322337	301589	1.60521e+06	1.65875e+06	1.87268e+06	1.80083e+06	1.85593e+06	2.03929e+06	0.00378262	9.20013e-07	0.781312	4.33945	Yes
Valine	CE-MS	118.086	15.28	[M+H]+	1.97573e+06	1.87657e+06	1.50249e+06	1.61027e+06	1.5832e+06	1.68849e+06	1.37284e+06	1.38946e+06	1.44999e+06	1.26262e+06	1.19546e+06	1.38083e+06	800070	612714	719915	778463	642763	622360	0.00294694	5.83727e-06	0.7865	0.433501	1.9888e+06	2.17316e+06	1.77955e+06	2.11273e+06	1.76843e+06	1.99511e+06	834552	984483	1.00397e+06	949841	894194	906511	775246	869467	471551	425425	332251	434112	4.36078e-06	3.20281e-07	0.471625	0.310221	Yes
Glutamic acid	CE-MS	148.068	16.51	[M+H]+	8.35e+06	8.28608e+06	9.22901e+06	7.82955e+06	8.72138e+06	9.06965e+06	7.93473e+06	6.53229e+06	7.99351e+06	9.08655e+06	8.03635e+06	6.95678e+06	6.44722e+06	5.6848e+06	6.89437e+06	7.07409e+06	6.52951e+06	6.18161e+06	0.089159	3.21865e-05	0.903945	0.759963	9.57664e+06	9.21062e+06	8.81632e+06	9.30128e+06	8.96448e+06	9.76897e+06	7.84614e+06	7.65394e+06	8.1722e+06	7.24234e+06	7.40973e+06	6.22233e+06	1.83843e+06	1.77524e+06	2.03649e+06	2.00398e+06	1.95544e+06	2.1468e+06	0.000417876	2.46058e-09	0.800647	0.218083	Yes
Aspartic acid	CE-MS	134.045	17.27	[M+H]+	388570	399135	393998	278647	300184	333372	431058	363356	474174	359726	356157	423729	313780	263087	396289	435473	342398	268331	0.103254	0.733564	1.1501	0.945218	620378	737612	646827	754573	656760	780134	549856	466634	666334	607632	516600	581288	316348	288435	217803	191937	159975	206815	0.00655597	1.64292e-07	0.807463	0.334802	Yes
Creatine	CE-MS	132.077	13.79	[M+H]+	284431	255951	213348	220992	228310	229818	228837	237348	219041	221701	198930	227041	283690	240822	266177	255203	234551	223071	0.208943	0.425069	0.930243	1.09167	278557	357824	286555	393105	303928	343005	161735	177836	173485	181098	153271	176107	196514	219740	110703	90865.9	76066.5	96828.7	0.000242197	0.000120587	0.521419	0.428306	Yes
Histidine	CE-MS	156.077	11.72	[M+H]+	2.1266e+06	1.1236e+06	1.50384e+06	1.65618e+06	1.87603e+06	1.5686e+06	1.80761e+06	1.68159e+06	1.84704e+06	1.61716e+06	1.71386e+06	1.89024e+06	871776	832544	959366	1.00112e+06	789259	907241	0.45303	0.00249342	1.0713	0.562227	2.74204e+06	2.85754e+06	2.52739e+06	3.18402e+06	2.45922e+06	2.47868e+06	1.00228e+06	1.10027e+06	1.01637e+06	1.12731e+06	1.44685e+06	1.49746e+06	332895	326750	223414	202723	154251	231138	1.85369e-06	1.5531e-06	0.442525	0.101396	Yes
Arginine	CE-MS	175.119	11.44	[M+H]+	1.0482e+07	6.96513e+06	8.53814e+06	8.54171e+06	9.81487e+06	7.85219e+06	7.41816e+06	7.54489e+06	7.79304e+06	7.71415e+06	7.27908e+06	8.18019e+06	7.32478e+06	6.14274e+06	6.56192e+06	7.08292e+06	6.14243e+06	6.78689e+06	0.103991	0.00986846	0.879975	0.815011	1.19742e+07	1.39624e+07	1.29979e+07	1.45466e+07	1.31626e+07	1.35355e+07	4.53183e+06	5.54227e+06	5.03641e+06	5.73107e+06	5.93078e+06	6.42332e+06	3.24752e+06	3.53039e+06	1.8887e+06	1.73431e+06	1.23806e+06	1.79098e+06	2.09782e-08	1.17575e-09	0.414019	0.184638	Yes
Proline	CE-MS	116.07	11.04	[M+H]+	227070	254765	87031.5	144415	153699	229305	131093	109554	151437	168829	121641	139575	56046.5	50811.9	119598	123067	110017	69737.4	0.149751	0.0139494	0.749923	0.529114	453718	478379	361734	475975	358354	385896	115389	69092.5	145437	95328.6	95198.3	100852	22518.2	27161	2137.65	6315.36	2253.34	2087.09	5.35306e-06	6.06966e-06	0.24713	0.0287134	Yes
Ornithine	CE-MS	133.097	11.06	[M+H]+	1.34852e+06	1.49565e+06	533986	864209	949630	1.49266e+06	906362	690442	981275	926400	768321	835324	306704	444638	772852	740300	586286	419823	0.167001	0.01448	0.764157	0.523925	2.82902e+06	2.96297e+06	2.18417e+06	3.05579e+06	2.255e+06	2.6383e+06	652922	461364	899958	564157	636765	574716	142530	161677	0	63824.5	38311.5	53534.3	7.52614e-06	7.94336e-06	0.237979	0.0334477	Yes
Adenine	CE-MS	136.061	12.12	[M+H]+	173304	160028	34296.1	115851	158908	159778	154264	65620.3	157918	96877.6	165351	161413	34513.5	95342.4	268215	190136	91220.9	79840.6	0.996593	0.8662	0.999101	0.969537	296772	326570	175980	488190	178508	297649	84894.9	18776.5	93462.3	36170.7	89402.8	103455	14518.5	0	17029.1	16081.8	17380.7	35539.8	0.00406077	0.00189527	0.241634	0.064796	Yes
Thiamine	CE-MS	265.112	10.67	[M+H]+	9052.24	6260.6	NaN	5903.72	5128.36	5967.48	4087.59	4521.09	NaN	NaN	7968.38	3907.39	3235.28	4140.34	4677.66	4429.29	NaN	NaN	0.298138	0.0218925	0.792438	0.753379	8716.58	13740.9	7850.13	19181.9	12514.5	14066.7	5762.93	5376.38	6516.59	8121.93	4771.39	7391.18	12588.5	12101.1	5067.57	3739.07	0	4328.98	0.0112709	0.0373145	0.498753	0.517326	Yes
Methionine	CE-MS	150.059	16.17	[M+H]+	190009	153077	80715.5	122482	84942.7	126874	140586	162712	148785	101120	123460	161116	84116.4	85765.3	97583.1	95636.1	76437.8	75464.6	0.515066	0.0618703	1.10511	0.726711	279317	356157	269896	339771	293579	366476	142709	130279	166594	158241	121513	157429	119194	172176	4470.43	0	3410.29	0	4.42526e-05	7.75578e-05	0.460197	0.169203	Yes
S-adenosylhomocysteine	CE-MS	385.129	13.73	[M+H]+	37224.3	36693.2	15942.7	25344.1	22522.9	31018.6	26991.3	24807.1	25643.5	22289.5	27098.8	32079	18319.1	15003	23077.8	20595.7	16662.4	18167.9	0.670058	0.0386603	0.941708	0.705469	28726.1	34077.7	23492.5	40467.4	25456.8	28521.9	15824.2	18555.3	19318.3	14464.9	15700.6	18465.3	0	0	0	0	0	0	0.00268092	7.44486e-05	0.566157	NC	Yes
Trans-4-Hydroxyproline	CE-MS	132.065	17.99	[M+H]+	3.72062e+06	3.97383e+06	3.09985e+06	3.10444e+06	3.3609e+06	3.48713e+06	3.61662e+06	3.53246e+06	3.73208e+06	3.39468e+06	3.04966e+06	3.61913e+06	4.14616e+06	3.25397e+06	4.0246e+06	4.25732e+06	3.93818e+06	3.70046e+06	0.852817	0.0628529	1.00954	1.12973	2.80503e+06	3.17668e+06	2.68691e+06	2.85229e+06	2.60701e+06	2.93735e+06	3.62236e+06	3.61377e+06	4.06373e+06	3.70827e+06	3.75777e+06	3.62089e+06	1.71917e+06	1.84184e+06	2.03784e+06	1.97864e+06	1.98358e+06	2.23847e+06	1.0929e-05	1.25234e-05	1.31183	0.659834	Yes
Phenylalanine	CE-MS	166.087	16.65	[M+H]+	332659	269554	141947	250961	211599	250024	217188	237715	232240	165703	215064	230223	190569	190002	218181	199426	161942	177047	0.378028	0.0968612	0.89112	0.847827	436111	558493	396103	583825	470835	572277	360577	399655	385571	373388	309941	376148	413093	480617	180049	160226	99674.3	163766	0.00682076	0.00871258	0.730795	0.508963	Yes
Carnitine	CE-MS	162.112	13.3	[M+H]+	713950	735693	635119	639541	650638	668614	709328	679791	707976	687684	603074	725894	620381	508811	558352	628950	531916	523778	0.645149	0.00214855	1.01736	0.834921	533816	574584	523519	571853	518965	553230	357978	341278	383806	381166	372598	345472	139665	156222	151198	142120	139356	155135	9.26283e-08	1.92666e-08	0.666154	0.285051	Yes

## Sheet: Table 2 L.donovani Phospholipid
Identification	Technique	Experimental m/z	Retention time	Adduct	5 hours Miltefosine exposure																						24 hours Miltefosine exposure
					No treatment						Lower dose Miltefosine						Higher dose Miltefosine						t-test		Fold change		No treatment						Lower dose Miltefosine						Higher dose Miltefosine						t-test		Fold change
					1	2	3	4	5	6	1	2	3	4	5	6	1	2	3	4	5	6	Low vs none	High vs none	Low vs. none	High vs. none	1	2	3	4	5	6	1	2	3	4	5	6	1	2	3	4	5	6	Low vs none	High vs none	Low vs. none	High vs. none
LPI (18:2)	LC-MS -	595.288	6.38	[M-H]-	75243	88358	43461	69645	82311	94999	62616	73670	36925	52638	88959	72656	135180	153995	98951	164320	63744	125027	0.315539	0.0243225	0.853413	1.63258	33439	24074	32412	65235	32958	41269	55862	43073	69705	58027	59570		44941	16949	47198	58133	61987		0.0282448	0.461738	1.4974	1.19906
PC (42:8)	LC-MS -	902.589	9.52	[M+HCOO-H]-	205182	203108	209620	219445	189067	259375	191019	218238	197266	202153	187968	186608	227027	211145	241844	211022	231522	176010	0.162509	0.879308	0.920248	1.00993	160875	171768	186298	150322	140392	157330	208550	209592	189367	189113	224034		130876	71009	138733	122237	121821		0.00138116	0.0160644	1.2666	0.725566
PE (O-34:4) // PE (P-34:3)	LC-MS -	696.496	9.44	[M-H]-	52557	51535	53813	59404	54778	74830	51651	62741	53040	54338	55909	54057	71296	72181	72601	63071	69175	61895	0.539445	0.0329873	0.95624	1.18247	38922	38986	45810	31841	34809	34861	50639	46602	43811	44584	50924		51572	22967	50745	45895	50768		0.00369318	0.290143	1.26037	1.18251
PE (O-36:4) / PE (P-36:3)	LC-MS -	724.527	10.1	[M-H]-	423276	409521	429597	500369	421829	549667	399164	449470	419909	430485	416705	441332	508028	544169	538086	505637	515975	447998	0.266889	0.0771969	0.935195	1.11909	326318	351757	372935	300554	284007	312976	421465	360924	394039	355306	420998		347756	146636	364062	327407	352037		0.00862561	0.705378	1.20258	0.947104
PC (44:11)	LC-MS -	924.574	9.01	[M+HCOO-H]-	318399	315323	305901	338617	305170	430250	275766	356862	291904	311286	309416	297282	381837	345465	390927	357292	392274	340277	0.24206	0.178429	0.915008	1.09655	282070	321584	340224	296026	258163	271017	350325	338152	332122	336789	361789		301277	115624	307626	273249	282279		0.0101199	0.351687	1.16615	0.868283
PE (P-34:2)	LC-MS -	698.512	10	[M-H]-	2541072	2422649	2468179	2901721	2373490	3234698	2332177	2742907	2451456	2406629	2447966	2606688	2851025	3107341	3238365	2927461	2882670	2554235	0.330024	0.144612	0.940158	1.10157	1930787	2195588	2281429	1930803	1678560	1917385	2447609	2143141	2266179	2072965	2498711		1790169	705555	1880767	1683314	1779416		0.0373145	0.129778	1.14913	0.788221
PE (36:3)	LC-MS -	740.522	9.79	[M-H]-	391633	373357	379432	412721	330853	429964	351734	385344	376515	413641	332616	400080	449132	443410	503689	429794	478348	392869	0.616186	0.0135279	0.974965	1.16363	434562	499384	521903	385777	382623	408405	391171	397000	346661	326939	384598		341913	157578	383771	313069	300741		0.0377704	0.0179395	0.8416	0.682386
PE (34:2)	LC-MS -	714.507	9.71	[M-H]-	211313	199890	193301	212719	195284	237264	195280	239712	211912	212567	218687	237125	256656	228979	258981	251846	246197	221585	0.280234	0.00295019	1.05242	1.17161	201940	224040	241122	170044	169842	198682	179589	169241	161694	155792	177673		209955	98608	214787	180971	185879		0.0397508	0.373593	0.84002	0.886014
PS (41:4)	LC-MS -	898.577	10.58	[M+HCOO-H]-	506667	453415	526150	555324	442201	506731	447890	456500	502682	535458	438166	491410	346615	346052	422522	359686	418114	298102	0.418484	0.000494057	0.960414	0.732687	603493	656837	677943	551516	538065	587241	505843	508148	469818	463650	541695		259036	108209	247829	240005	216195		0.00447488	3.43979e-06	0.826253	0.3556
PE (O-36:3) // PE (P-36:2)	LC-MS -	726.541	11.03	[M-H]-	345772	262071	322948	308598	285985	579187	233602	320506	190014	323937	303994	322409	308332	214856	247035	307826	232655	119242	0.233341	0.0749858	0.805138	0.679451	348516	409379	405848	366727	258105	343456	308681	288945	319691	244770	286955		79381	0	118669	132087	121564		0.0363287	2.71528e-05	0.815584	0.254237
PE (36:2) sn 1	LC-MS -	742.537	10.11	[M-H]-	916633	841797	944565	954949	788005	1116755	894204	967343	791810	993149	866172	951080	983662	937347	1030951	1064413	962833	854544	0.772636	0.434241	0.982213	1.04873	973360	1093150	1139769	978669	884170	995910	875285	850559	820784	699368	859052		760480	301004	890607	774986	841705		0.00381392	0.0455911	0.812207	0.706104
PC (40:10)	LC-MS -	870.526	8.08	[M+HCOO-H]-	77621	78893	78633	81538	72048	113260	62480	89637	58106	66687	61851	60189	92222	82733	88203	83164	96559	80579	0.0514598	0.603517	0.794732	1.04276	20224	17857	20500	17815	16430	15438	16280	16187	12659	12158	14600		12827	5832	15899	14979	12351		0.0135063	0.028495	0.796763	0.685968
PC (40:6)	LC-MS -	878.59	9.58	[M+HCOO-H]-	1307515	1214664	1401829	1237135	963449	1448374	821532	1022986	924275	1031593	779365	964781	730861	701105	864219	730521	795124	501616	0.00317907	0.000143057	0.732148	0.570905	1274426	1377086	1397042	1207055	1134515	1263337	930357	1216238	914566	920273	1073548		390503	177389	430812	366129	304868		0.00716584	1.14847e-07	0.79258	0.261795
PC (38:4) sn 1	LC-MS -	854.589	10.12	[M+HCOO-H]-	478028	414313	476424	502400	358849	485042	352938	367772	355897	410672	334675	375567	266665	275187	328029	276452	296988	200264	0.00987611	0.000113916	0.809383	0.60536	435979	520070	486010	455411	412974	465447	343724	400339	348941	334436	397678		170769	63078	161480	139218	123659		0.0011452	7.20982e-07	0.788987	0.284537
PS (42:10)	LC-MS -	900.503	9.75	[M+HCOO-H]-	95664	90607	99500	103615	87494	90770	84264	82234	76046	73307	78995	82733	56299	61684	64385	74411	59563	54142	0.000836793	8.05936e-06	0.841327	0.652663	110712	103440	117724	112903	114269	110856	76413	102753	90776	74538	95274		47239	40595	62252	52873	38388		0.00929946	1.83143e-05	0.787732	0.432325
PC (36:2)	LC-MS -	820.562	10.58	[M+Cl]-	694868	632873	715839	808631	623021	658198	570895	634114	598276	779253	665812	706769	512878	400346	560514	520063	559298	410712	0.493354	0.000699086	0.956861	0.717034	795366	857035	779239	755397	731935	911319	511799	654309	672973	654245	673624		331019	127006	330658	308299	279061		0.00268471	5.38227e-06	0.786772	0.341853
PE (O-33:2) // PE (P-33:1)	LC-MS -	686.51	10.33	[M-H]-	83336	75405	82482	93162	73435	93126	69342	70648	67852	71430	65075	72083	66284	71097	73694	70052	69224	56938	0.0079527	0.00478678	0.831287	0.81304	92647	106405	106663	85793	83268	91612	84143	70426	74901	64616	75188		36475	14038	43236	42290	41348		0.00347428	3.06551e-05	0.782377	0.375828
PE (38:2) sn 1	LC-MS -	770.567	10.56	[M-H]-	149417	143770	114111	126864	122188	167164	113931	138190	149342	135180	140376	124349	110408	79933	99255	89745	93173	71538	0.709121	0.00109339	0.973108	0.660647	181350	216073	216144	180857	185341	146490	137518	164660	114208	145115	165723		50197	25767	63450	67215	66477		0.0160692	4.40822e-06	0.774841	0.290988
PC (34:1) sn 1	LC-MS -	794.545	10.38	[M+Cl]-	199924	155882	161605	184126	142564	179912	150437	156532	164900	189801	149344	182242	136697	103757	139156	110524	123856	108124	0.652627	0.00101384	0.969964	0.705181	221337	213998	243379	250507	220417	235981	162591	164838	213171	171999	176907		60263	42512	58790	55837	46654		0.00181044	6.44066e-09	0.770347	0.228683
LPC (18:2) sn 2	LC-MS -	554.303	5.33	[M+Cl]-	74999	112885	46794	101632	99639	92117	59325	68451	73773	62497	72321	73334	79719	93080	77488	78488	80080	89368	0.0993572	0.639367	0.775852	0.943486	81253	83745	101554	86471	88398	79348	77059	39587	71305	63371	77608		41195	11295	35242	42628	55807		0.0370062	0.00107739	0.757948	0.428982
PE (34:3)	LC-MS -	712.491	9.02	[M-H]-	43387	40163	42660	45314	37875	54193	40126	50218	41741	43165	44473	40925	45785	39268	49712	41225	48031	39325	0.862657	0.989256	0.988831	0.999067	29073	31128	32588	25598	26313	27292	23323	25104	19090	18831	22186		28313	12603	25945	25045	22426		0.0025123	0.103376	0.757249	0.797702
LPC (15:0)	LC-MS -	526.314	5.34	[M+HCOO-H]-	14743	20417	13215	20845	19940	25088	13672	18027	19806	11726	18037	14489	16274	17544	17370	18532	16443	18283	0.192383	0.406929	0.83815	0.914204	15519	13775	13994	10258	12536	12035	12518	5665	10884	9123	10502		7074	2707	5480	6158	7620		0.0478632	0.000174528	0.747986	0.446085
PS (41:5)	LC-MS -	896.562	9.75	[M+HCOO-H]-	339442	307346	381883	369153	326995	327341	222965	256271	295922	291897	248291	277839	176394	209847	225639	184723	224236	186439	0.000839137	3.41137e-06	0.776345	0.588296	414701	425455	446413	415525	401096	393569	305192	340800	309173	288106	305519		141941	98670	155228	144050	98809		9.55745e-06	1.96879e-07	0.744384	0.306973
LPE (17:1)	LC-MS -	464.279	5.38	[M-H]-	149663	150834	136469	141600	130689	183181	136147	159473	119778	132463	154772	130486	158342	125445	147153	141988	131727	126370	0.337588	0.296997	0.933534	0.931187	183792	218378	213715	185837	174979	179323	155314	131341	147790	124774	157843		60359	24522	85036	98278	102829		0.000833018	0.000314672	0.74434	0.385138
LPE (16:1)	LC-MS -	450.264	5.09	[M-H]-	73747	68291	69070	71982	71684	102209	68253	81303	73772	69259	84858	65766	90414	75164	86312	79639	78147	80244	0.717788	0.372496	0.969863	1.07207	82080	97921	94711	69469	75698	77796	74107	54553	59980	53378	63926		36764	14451	49108	55002	56743		0.00509124	0.00335236	0.737696	0.511341
LPC (O-16:1) // LPC (P-16:0)	LC-MS -	514.308	5.86	[M+Cl]-	9747	9800	10318	7993	7229	11336	7773	9758	7299	8024	7776	6327	6621	5528	7081	6153	6210	5384	0.0705745	0.00217084	0.832232	0.655353	6588	7543	7620	6432	6017	7901	5220	5494	4492	4580	6062		2389	1031	2851	3093	3652		0.00197392	5.54677e-05	0.736743	0.370994
PS (42:11)	LC-MS -	898.488	9.14	[M+HCOO-H]-	105124	118391	117049	124673	112250	130012	91444	101325	97375	97615	85811	88050	79388	72782	79254	74146	87653	67503	0.000369542	6.12854e-06	0.79381	0.651204	125235	120874	121796	131952	108201	114277	77705	100242	84667	84623	94678		60067	32894	61411	49981	47894		0.00024655	7.71611e-06	0.734144	0.419053
LPC (18:1) sn 1	LC-MS -	556.32	5.81	[M+Cl]-	294020	350637	259435	354513	346586	357780	274258	286813	286873	235308	292486	278243	278269	268672	256753	274669	234132	255099	0.0265638	0.00883772	0.842591	0.798582	449403	459722	485237	383259	428196	485840	398669	190617	377833	330543	343259		111430	33753	133313	126589	172226		0.0258124	3.94238e-06	0.731559	0.257378
PS (41:6)	LC-MS -	894.55	9.14	[M+HCOO-H]-	235113	243519	267888	275313	220621	238057	156708	183399	216070	218809	138701	153550	118853	144141	167981	121975	165094	100830	0.00259681	1.8964e-05	0.720857	0.553102	259183	269613	294786	202294	226969	230527	180339	212401	145846	175347	179446		96751	61738	80856	70270	78006		0.00340374	1.22049e-05	0.722715	0.313573
LPC (18:2) sn 1	LC-MS -	564.331	5.44	[M+HCOO-H]-	2284553	2827686	1735377	2830183	2913792	3503864	2206760	2672042	2528520	2066498	2595339	2287118	2747042	2518042	2710702	2672614	2658725	2839788	0.313623	0.973944	0.891946	1.0032	2762972	2780214	3031316	2185571	2657742	2413187	2346871	1106979	2178650	1920530	1940399		1012185	274250	1290452	1464165	1913308		0.0214356	0.00343535	0.719608	0.451344
PI (37:1)	LC-MS -	877.584	9.08	[M-H]-	347035	298155	356059	334525	257112	386732	213834	268961	232149	266846	184332	231277	187187	169143	215549	167534	199991	128084	0.00219698	9.76942e-05	0.705893	0.539239	255144	283526	288672	246250	230442	237920	163153	263744	136594	157716	202848		83868	41552	92078	82681	71688		0.0284853	2.27931e-07	0.71913	0.289399
LPC (18:2) sn 2	LC-MS -	564.332	5.33	[M+HCOO-H]-	734686	1103185	485725	962593	939838	979429	529080	656246	637407	509568	687292	746335	808930	897365	805573	840595	736034	818674	0.0458627	0.613669	0.723458	0.942698	743668	775885	996542	874566	778370	768041	759832	295086	660094	546132	681348		266017	51846	277695	319282	428569		0.0413602	0.000124345	0.715199	0.326528
PE (P-32:1)	LC-MS -	672.496	9.85	[M-H]-	38093	34750	37424	40638	36130	42026	27194	35479	32812	33485	32995	32295	32639	30454	33282	34557	30855	27588	0.00444834	0.00138051	0.848071	0.826745	45980	50100	49376	39574	40185	42501	34784	27059	34979	30093	32228		15300	7347	20956	18214	17493		0.000475839	9.59822e-06	0.713337	0.355496
LPE(20:2)	LC-MS -	504.312	5.44	[M-H]-	536091	708885	400923	688449	733464	828863	505735	630940	600075	495955	634810	570271	675165	642050	638726	656514	625887	692672	0.298173	0.931813	0.882236	1.00881	675746	663467	741370	533111	650087	586642	569298	255002	525363	460671	476116		237812	66104	283970	333457	431262		0.0228486	0.00157637	0.712581	0.421545
LPE (P-20:0) sn 1	LC-MS -	492.345	7.06	[M-H]-	11024	10746	8972	11816	10453	15337	8952	11140	5856	10501	10622	9484	11438	4910	9965	9472	5548	8487	0.126136	0.04837	0.827457	0.728917	20778	21122	24271	19048	16817	17048	15221	14824	12704	12288	15605		6912	1902	10044	10465	8090		0.00277321	0.000226292	0.711854	0.377008
PC (36:3)	LC-MS -	818.548	9.75	[M+Cl]-	462832	483006	450180	423982	332942	507082	317501	390227	288687	285609	272681	331235	196269	184524	228379	201799	202177	186507	0.00221022	0.000111014	0.708994	0.450994	569616	559705	580012	389276	425701	429075	277342	412169	296045	393022	347670		161875	90078	153927	107701	123111		0.00898163	4.65859e-05	0.701398	0.258697
LPE(18:1)	LC-MS -	478.295	5.68	[M-H]-	5405962	4786755	6413433	4572321	3977519	5406329	5592143	4353355	3853172	4069962	4638703	4046291	4044459	3448988	4213018	3887453	3589926	3423330	0.153996	0.0100549	0.868835	0.739707	6995976	8732473	8146500	7225537	6303565	7338582	5560923	4936125	4948471	4498715	5719307		1597998	562355	3061314	2817269	2744102		0.000483735	2.2354e-05	0.688298	0.289202
PE (36:5)	LC-MS -	736.491	8.68	[M-H]-	32891	30550	35707	30925	38741	50479	26895	35017	29356	37118	39334	33618	42724	37558	40628	38504	43929	35299	0.429944	0.366627	0.918123	1.08823	20746	24547	21387	18651	17842	19849	13905	18554	12015	11572	14378		19137	7612	23808	18534	17785		0.003528	0.318574	0.686941	0.847419
LPE (P-20:0) sn 2	LC-MS -	492.345	6.47	[M-H]-	11024	10746	8972	11816	10453	15337	8952	11140	5856	10501	10622	9484	11438	4910	9965	9472	5548	8487	0.126136	0.04837	0.827457	0.728917	14470	8973	10671	13918	12788	12626	5773	9492	10411	9821	6417		2114	720	4370	5604	5309		0.0150146	0.000102799	0.684813	0.296005
LPC (20:4)	LC-MS -	588.329	5.38	[M+HCOO-H]-	57082	70577	39541	80665	79051	92611	50510	63088	62584	46534	62034	51003	62902	59744	59062	56918	55593	62972	0.140564	0.240227	0.800313	0.851414	53609	56677	61246	43796	51097	47390	42750	23613	37620	33342	37246		35483	12987	25549	27273	43806		0.0027448	0.00695611	0.667544	0.554842
PE (38:4) sn 1	LC-MS -	766.536	9.14	[M-H]-	73234	77922	66476	84185	75745	97138	48375	58775	61802	56812	49730	52347	43963	36377	38607	33762	49706	34454	0.00123079	4.38935e-05	0.690628	0.498987	79162	93963	92091	83958	72559	55195	52987	64505	45328	45790	55257		24619	12845	31633	28053	25330		0.00449617	4.82958e-05	0.663917	0.308172
LPC (O-18:1) // LPC (P-18:0)	LC-MS -	552.366	6.47	[M+HCOO-H]-	48935	48156	46446	40743	37979	64357	37181	49087	20608	40004	41939	36391	40526	17503	35456	35817	18637	30859	0.0866589	0.00788812	0.785755	0.623824	55882	32279	36071	56616	49939	51638	19914	36499	40890	36647	21084		7599	6198	19335	20593	20089		0.0272913	0.000204627	0.658726	0.313629
PC (36:2)	LC-MS -	830.59	10.56	[M+HCOO-H]-	3067795	2647404	3197807	3056617	2111255	3368799	2655556	2832698	2453662	3199239	2420648	2794502	1822157	1424819	2028127	1798206	2039915	1326934	0.431446	0.000621302	0.937341	0.598301	4013813	4669231	4558571	4057055	3601164	4162845	2452723	3195359	2594073	2418459	2980645		906935	362712	1062687	959882	849085		0.000108058	5.75012e-08	0.653143	0.198285
PE (38:3) sn 1	LC-MS -	768.551	9.74	[M-H]-	91947	101702	67567	101074	80715	130386	57316	74963	70397	84013	59032	71573	68662	48292	62338	54093	73866	46569	0.0306151	0.00664975	0.727765	0.617066	124876	144617	144974	145603	122796	85869	97086	94570	61190	78674	83490		30208	18122	33775	40615	32979		0.00384546	4.88219e-05	0.647833	0.243047
LPC (16:0)	LC-MS -	540.331	5.64	[M+HCOO-H]-	412873	552580	467094	519422	571284	711378	629750	503051	518666	383905	569484	439544	516846	530545	512265	523051	495774	571296	0.578309	0.754555	0.941189	0.973767	487209	459223	495517	357701	422493	379435	349392	161060	332479	271860	272083		163042	92260	202108	190744	244188		0.0054082	4.7665e-05	0.639707	0.4116
PC (34:2)	LC-MS -	802.559	9.66	[M+HCOO-H]-	1623763	1426464	1588259	1509548	1219857	1771680	1069070	1339444	1238516	1276715	1129859	1238652	814583	792813	991542	816778	930954	603854	0.00831858	4.06766e-05	0.797877	0.541658	1433501	1621936	1677505	1477842	1271315	1442236	817039	1112892	812161	861326	1071833		440715	197511	439123	364801	351820		0.000174672	1.37681e-07	0.628652	0.241224
LPE (22:5)	LC-MS -	526.294	5.57	[M-H]-	28212	32459	20721	36540	35010	44229	37150	30074	38432	30188	47047	30910	41813	46961	43868	40067	37571	43144	0.528665	0.0335884	1.08434	1.2853	35151	35780	36973	25439	28478	28585	25382	14470	24720	11020	24068		20836	6737	18830	23268	27724		0.0128105	0.0209545	0.628089	0.613815
LPE (20:1)	LC-MS -	506.326	5.8	[M-H]-	15609	17380	17729	21790	19770	23546	19426	17829	18238	14318	18755	16148	16346	15420	14953	15720	13844	14158	0.232149	0.0159835	0.904079	0.780849	29786	32494	39290	22340	29876	44846	26057	10324	24445	20092	21324		4945	1375	7757	6355	9021		0.0154152	0.000149096	0.617677	0.177935
PC (30:0)	LC-MS -	750.527	9.38	[M+HCOO-H]-	44583	44543	44584	49703	38359	50743	39980	52253	41517	40470	43013	43233	32614	30049	35564	30950	31828	25992	0.455908	0.000123094	0.955786	0.68619	46033	51309	54935	46417	40756	45233	28550	29608	27423	27413	33080		9729	5757	11281	9804	10381		7.03861e-05	5.96721e-07	0.615733	0.197913
LPC (O-16:1) // LPC (P-16:0)	LC-MS -	524.336	5.86	[M+HCOO-H]-	59629	49669	71333	47258	40665	62053	62247	52939	40270	41522	42698	38211	36095	32467	35307	35271	35062	32545	0.172563	0.00609593	0.840536	0.625356	38712	45893	44748	47134	38983	59223	27734	29848	26209	27383	29409		12096	5807	23382	13968	17292		0.00178953	4.0763e-05	0.614139	0.316914
LPE (22:4)	LC-MS -	528.308	5.87	[M-H]-	20617	20359	18959	23537	24748	29666	31586	30612	27301	20632	38935	25017	27953	29953	30240	28358	22757	30487	0.0791293	0.0252159	1.26251	1.23107	23317	20028	23645	21777	17002	27426	19162	9354	12755	12187	13815		10955	3238	15763	15124	16863		0.00318629	0.0126761	0.606086	0.558066
LPC (P-17:0) // LPE (P-20:0) // LPS (O-20:0)	LC-MS -	538.35	6.08	[M+HCOO-H]- // [M+HCOO-H]- // [M-H]-	21952	16338	16339	15529	18641	35690	16642	21759	12932	9417	19565	11242	13622	12545	12356	12297	11357	19746	0.175641	0.0765617	0.735463	0.658074	15680	15273	17769	17813	12432	21990	11660	5538	11881	12676	8961		2202	0	7048	5206	8718		0.00581635	0.000310416	0.602823	0.275452
LPC (18:3) sn 1	LC-MS -	552.286	5.12	[M+Cl]-	118335	143995	77578	163389	172375	225630	113428	148736	130966	100295	181708	127656	183085	160909	159579	167927	150481	180739	0.507424	0.45773	0.890699	1.11252	100731	98141	106813	65819	90890	88316	78745	30092	60761	53574	53256		36261	8581	46430	51870	67240		0.00602433	0.00363218	0.602338	0.458423
LPC (16:1)	LC-MS -	528.288	5.22	[M+Cl]-	48000	62758	34007	66186	72722	91903	42581	57327	54980	41067	55768	50708	61945	50837	56740	57137	49783	59639	0.20734	0.465597	0.805246	0.894842	57484	50712	61331	33636	53146	50296	42332	15405	36704	30999	27059		11944	2743	13825	15067	21194		0.00836599	3.1639e-05	0.596855	0.253511
PC (34:1) sn 1	LC-MS -	804.574	10.38	[M+HCOO-H]-	955483	817977	1004408	1078314	751753	1027026	789150	826019	793968	939082	774207	877059	530691	388326	525019	487946	522681	330782	0.109596	4.06269e-05	0.887226	0.494315	1443913	1684081	1693043	1473015	1294676	1499053	832489	917164	912680	829084	1016564		227856	129743	197300	221462	193539		3.35166e-05	1.32049e-06	0.595258	0.128071
LPS (O-18:0)	LC-MS -	510.319	5.46	[M-H]-	24182	25897	23324	25442	20714	28443	18848	20015	19171	20044	17047	16487	12372	12971	13745	11648	13305	10141	0.00114772	1.20335e-05	0.754125	0.501223	30015	37698	36593	32762	27895	27479	18486	21958	17232	16428	20547		7732	2707	7283	8159	8084		0.000236285	2.19777e-06	0.59021	0.211794
LPC (18:1) sn 1	LC-MS -	566.348	5.8	[M+HCOO-H]-	2012124	2400997	2325929	2466520	2380384	2871932	2627960	2070428	1975478	1532941	2146725	1906886	1884048	1732560	1772403	1878881	1512164	1745447	0.0768447	0.00110133	0.848009	0.728011	3926667	3822745	4323493	2937920	3520938	5483462	3029198	1120473	2874866	2410117	2344486		520420	131861	1025339	701503	995274		0.00804601	5.71483e-05	0.588584	0.168613
PE (32:2) sn 2	LC-MS -	686.475	8.9	[M-H]-	23647	21072	21484	23106	19366	26107	21092	26565	21316	22308	20502	19322	23112	19907	26381	23324	26520	20802	0.671667	0.56535	0.972719	1.03906	23489	23652	25816	19620	19751	20308	14362	14839	10467	11240	13845		16174	6511	15247	14737	14413		9.14287e-05	0.00416971	0.585841	0.606912
PE (34:1)	LC-MS -	716.52	10.43	[M-H]-	196559	213957	257223	263520	199169	260182	255225	247382	168068	228400	149161	256563	199027	160847	200086	220965	245240	172376	0.553344	0.108015	0.938293	0.861881	344965	451116	443860	423960	379920	459892	242933	254963	196159	218089	283362		164191	56755	147677	157749	168481		4.04536e-05	5.34924e-06	0.572992	0.333035
LPC (18:1) sn 2	LC-MS -	566.348	5.7	[M+HCOO-H]-	428847	669416	409484	570776	507987	535512	425644	359189	320079	250775	353130	384291	311105	365876	285072	322779	235081	267966	0.00537425	0.00125298	0.670433	0.572667	845038	815680	1056770	907847	834312	818687	659283	212375	582864	490842	572099		99843	23581	142115	109527	147241		0.00501278	1.34777e-07	0.572331	0.118744
LPE (20:3)	LC-MS -	502.294	5.12	[M-H]-	133252	155200	67781	207561	192041	216807	101704	141231	143181	90880	144910	117789	175550	165457	167328	156996	160729	172105	0.163566	0.860765	0.760501	1.02624	98130	103669	108917	55683	87352	81930	77920	27095	55486	47284	47493		30215	7607	41057	45830	59647		0.00859831	0.00174924	0.571858	0.412983
PC (36:3)	LC-MS -	828.575	9.74	[M+HCOO-H]-	3136552	2900261	3267056	2904993	2334553	3360387	1894728	2237629	2118206	2379541	1839073	2221182	1304752	1223490	1489410	1256193	1392543	928029	0.00105914	1.20536e-05	0.708808	0.424179	4000772	4236020	4356224	4046966	3628101	3833227	1941552	2656141	2200920	2110762	2513670		714467	337969	854987	696537	599195		6.04936e-06	1.83729e-09	0.568751	0.159485
PC (32:1)	LC-MS -	766.517	9.53	[M+Cl]-	54075	43959	37882	65163	46366	57593	29277	40009	39222	49732	50467	28402	36168	22269	26707	23285	19115	20591	0.0719404	0.000517117	0.77731	0.485628	80462	77976	75355	72138	68484	73343	39763	45772	32901	42784	49727		10978	8280	18186	16521	15109		3.12343e-05	2.53881e-09	0.565342	0.18512
LPC (18:3) sn 1	LC-MS -	562.316	5.12	[M+HCOO-H]-	606885	739927	375163	912164	951691	1324796	589753	823761	689050	524081	815406	670576	1023853	919218	876238	922073	817376	990897	0.38218	0.467129	0.837495	1.13013	499188	483261	540095	298489	431122	426083	385829	122711	285450	227581	233924		152863	34688	217435	238473	313197		0.00726185	0.00253704	0.562532	0.428635
LPC (16:1) sn 1	LC-MS -	538.316	5.22	[M+HCOO-H]-	311872	391521	180572	464261	451820	621340	247177	336394	320693	224695	313755	288312	342440	338006	353364	333788	306018	342666	0.121691	0.320358	0.714891	0.832697	327210	338311	391166	201233	306031	299302	250022	78704	199967	166768	173752		58087	16825	67911	77880	99164		0.00603749	4.17662e-05	0.559804	0.206006
LPC (20:3)	LC-MS -	590.345	5.56	[M+HCOO-H]-	40832	56573	20944	57133	51387	56240	26263	26559	25093	19354	24736	27731	29945	32589	16562	28311	29124	28992	0.0115495	0.018144	0.528899	0.584662	28092	29538	42428	33451	29290	31819	23045	8767	20360	17899	20689		11077	2699	9790	11354	17455		0.00215285	8.68189e-05	0.559619	0.32294
PC (O-38:6) // PC (P-38:5)	LC-MS -	826.559	9.15	[M-H]-	2186239	1939559	2346079	2019905	1686734	2446326	1167634	1423383	1305460	1423896	1054158	1223924	794884	714774	960442	746250	941241	590590	0.000240753	1.23312e-05	0.601865	0.376098	2028308	2184296	2279419	2056849	1680769	1828581	954113	1465111	908149	947958	1248275		521906	265160	557349	517140	428745		0.000180781	5.31897e-07	0.549694	0.227924
PS (O-36:2)	LC-MS -	818.553	8.99	[M+HCOO-H]-	541577	476955	565698	508786	440214	617362	341477	414816	368139	406820	348345	361927	257662	207847	276465	225142	268241	178486	0.00107881	1.00006e-05	0.711461	0.448755	306691	336495	407488	373815	321959	364206	179237	240735	154336	182975	205588		110185	54442	104938	105223	71970		3.48276e-05	3.03086e-07	0.547435	0.254002
PC (34:3)	LC-MS -	800.543	8.99	[M+HCOO-H]-	550575	496908	596375	522092	443375	652843	343967	403972	364713	406761	343080	357422	256523	225417	274288	221441	282610	188454	0.00137104	3.52841e-05	0.680503	0.444101	384219	336854	432148	393311	332915	358527	188208	255410	169704	177420	217867		104234	53207	104371	99814	82124		3.06311e-05	2.34353e-07	0.540815	0.237938
PC (30:2)	LC-MS -	746.496	8.14	[M+HCOO-H]-	26144	26128	27827	25863	20422	31996	18927	25851	18640	17974	15970	16774	12157	9624	12870	9912	14558	8739	0.00557846	2.44346e-05	0.720647	0.428463	26560	27194	32910	32175	24541	25668	13550	20364	11372	12444	17100		0	0	0	0	0		0.000253187	NC	0.531186	NC
PC (36:6) // PE (39:6) // PS (39:5)	LC-MS -	822.531	8.65	[M+HCOO-H]- // [M+HCOO-H]- // [M-H]-	438993	402638	489836	400399	360621	553201	246728	297147	259804	273771	200395	243149	181877	169538	201417	173311	206410	140937	0.000554663	0.00011448	0.574895	0.405751	243459	253314	230706	233286	200374	207587	111603	158103	84003	99442	118483		77247	40069	92261	96250	65869		0.000104816	2.02966e-06	0.501167	0.325876
LPC (12:0) // LPE (15:0)	LC-MS -	484.269	4.38	[M+HCOO-H]-	12029	13745	7270	16603	15163	21937	11829	16485	10008	8764	12687	10483	9531	9737	10430	10524	9984	10038	0.26322	0.0774452	0.809895	0.694479	20964	21378	21487	11979	16537	17843	12935	5078	9749	8453	8315		1311	760	1931	2793	2928		0.00103761	6.25689e-05	0.484953	0.105888
LPC (18:4)	LC-MS -	560.299	4.86	[M+HCOO-H]-	60137	67979	34259	87932	89392	131900	59786	79725	66993	47658	77594	59778	79666	77841	79860	76062	73151	86481	0.387311	0.986395	0.830227	1.0031	27724	29024	28091	16883	21157	24306	20432	6402	12666	8847	10826		6115	1306	8900	9470	12214		0.00316584	0.000140395	0.482438	0.309855
PE (P-34:1)	LC-MS -	700.526	10.82	[M-H]-	820236	715585	961433	707681	615087	1116936	563978	629930	445462	556236	571686	613812	434463	300884	451729	492281	384452	296858	0.0173712	0.00139139	0.684856	0.478162	1545521	1806178	1854443	1640521	1264320	1625709	765338	650493	832859	653580	832042		77471	0	177237	193982	121888		3.55484e-05	1.4834e-06	0.460236	0.070321
LPE (20:4)	LC-MS -	500.279	4.87	[M-H]-	12124	15931	7320	19565	20307	26174	11852	15202	14317	9912	16728	13088	17260	15878	16889	14195	14708	16929	0.28294	0.749641	0.799627	0.945159	9495	8688	9649	5706	7108	8025	5507	1545	4426	2870	4076		0	0	0	1581	2028		0.00107122	6.1348e-06	0.45425	0.0889811
PC (32:2)	LC-MS -	774.526	8.86	[M+HCOO-H]-	125137	131679	143941	134868	118829	147444	91162	109797	100502	107045	98002	78672	62360	53034	73019	55929	70609	53728	0.000223448	2.76801e-07	0.729744	0.459758	144657	153743	165219	153411	126264	139073	60634	82503	49864	61057	79312		29108	15256	29748	27094	26506		6.48539e-06	1.81569e-07	0.453376	0.173686
PE (32:1) sn 1	LC-MS -	688.49	9.54	[M-H]-	63878	61762	65886	68544	49251	71880	56452	71623	55002	58617	56764	59242	51360	44755	58063	49116	49213	40522	0.357772	0.00496996	0.93835	0.768699	109672	132257	132558	97191	92337	110338	51469	51959	43821	46245	54988		27438	10449	27268	24587	25094		0.000150674	8.03245e-06	0.44217	0.204349
PC (32:1)	LC-MS -	776.541	9.48	[M+HCOO-H]-	256455	226849	252506	230400	160213	278395	180700	195056	198764	173418	163253	200028	132752	116401	121383	93051	137072	84495	0.0312488	0.000275462	0.791006	0.487717	353324	417921	399494	369658	301826	357214	121152	186826	144665	156530	178643		42967	37999	44386	40854	38683		3.95998e-06	5.71103e-06	0.429828	0.111786
LPE (19:0)	LC-MS -	494.322	5.95	[M-H]-	12195	7409	10211	7963	6448	13064	9452	11946	7163	6386	11717	5852	7217	6770	7098	6835	7344	9636	0.619937	0.128548	0.91667	0.783732	7292	9467	9057	10652	7040	11563	4299	3470	3907	3509	4326		1959	0	4561	3319	3874		0.000565337	0.00027054	0.425146	0.298807
LPC (14:0) // PC(O-14:0)	LC-MS -	512.3	5.03	[M+HCOO-H]-	89512	121005	64505	131635	133056	180830	74074	100156	92983	64245	85516	78802	85155	84507	91365	93574	86260	93417	0.0717871	0.116298	0.688059	0.741494	156337	159290	182057	92808	124598	127946	81771	25419	68049	51718	59392		13303	4282	16871	20493	22736		0.000632941	0.000122053	0.407597	0.110579
LPE (19:1) sn 2	LC-MS -	492.309	5.51	[M-H]-	26735	34919	19839	41854	35226	45436	22200	20462	22118	16304	22306	20070	15337	15925	15803	14707	13083	16898	0.0166602	0.00444635	0.605169	0.44975	39268	42861	48233	25726	36127	35843	21393	7111	16186	15692	14797		5346	2348	6080	7896	9450		0.000243825	4.90372e-05	0.395578	0.163748
PC (30:1)	LC-MS -	748.511	8.68	[M+HCOO-H]-	39485	40545	44107	36999	28975	45534	26103	33371	26114	28143	26342	25416	12621	11516	15567	13154	14256	9531	0.00307988	3.71653e-05	0.702281	0.325256	64576	67533	68195	69947	56773	61588	18864	29802	17816	22554	26873		0	0	0	0	0		4.57348e-07	NC	0.357917	NC
LPE (19:1) sn 1	LC-MS -	492.309	6	[M-H]-	157336	78864	130769	83825	63485	146377	82379	76402	41073	47599	84926	46407	45302	33289	41480	35777	36728	47574	0.0339619	0.00705173	0.573348	0.363502	86954	123947	112711	156052	78953	155492	25351	22507	22017	19507	28093		8640	5331	21284	22452	14904		0.000788912	0.000378328	0.197407	0.122017
LPE (16:0)	LC-MS -	452.279	5.61	[M-H]-	30926	29077	35065	32726	30043	42855	0	0	0	0	0	0	0	0	0	0	0	0	NC	NC	NC	NC	68789	68574	49382	37915	39977	40935	0	0	0	0	0		0	0	0	0	0		NC	NC	NC	NC
PC (P-38:6)	LC-MS +	790.574	9.55	[M+H]+	571671	453247	412481	743089	640245	661422	829555	809760	844976	941406	895149	779382	1168814	1024339	868372	929609	1053345	811306	0.00214488	0.000350817	1.46468	1.68166	624428	615620	601649	751124	646465	616163	1213367	1075447	1218239	1103231	1487361	1195662	570695	161171	600324	889944	439026	495805	7.29306e-05	0.289704	1.89169	0.818832
PE (O-34:3) // PE (P-34:2)	LC-MS +	722.504	6.29	[M+Na]+	82853	96403	72722	66849	62558	71553	106164	104221	82879	83420	81654	87688	89168	88974	84205	84197	77027	81537	0.0456217	0.153134	1.20552	1.11518	85834	75731	95831	89801	92203	103230	117213	126594	113718	134731	131523	235647	155362	146708	129742	155326	120386	127601	0.036792	0.000130065	1.58382	1.53903
LPC (18:0) // LPE (21:0)	LC-MS +	524.371	6.13	[M+H]+	547514	793069	476474	526437	688052	648074	1048066	1069981	745966	615814	1393769	1209495	1707014	1746128	952835	1779310	760058	1266475	0.0174906	0.00755054	1.65318	2.2317	471487	411733	477854	545138	496163	534960	757723	437626	842625	685600	901573	694072	537732	246265	465369	699817	440161	499171	0.0160825	0.901855	1.47046	0.983379
PE (P-36:3)	LC-MS +	726.545	10.08	[M+H]+	7225670	7303946	7162766	6799633	7523096	8116096	7134566	7601384	7568570	6416028	7088580	7374696	8814858	8866763	8545714	9382945	8114571	8186523	0.547629	0.000627298	0.978533	1.1763	5131442	4813283	5464133	5214236	5117809	5191126	7136238	6054973	6964607	6265536	7767518	6774987	5480720	2752992	6617583	7791474	6501196	5858928	0.000702663	0.376117	1.32432	1.13161
LPC (18:0)	LC-MS +	524.374	6.24	[M+H]+	1870672	1501230	1249114	1789164	1944453	1659976	2162152	1766121	4588348	2320205	5070537	2602585	4178557	4192752	3966504	3814435	3347777	3837918	0.0541053	1.39131e-07	1.84829	2.33039	2499345	2506692	2099663	1879251	1859070	1825109	3109158	2392530	2489252	2592345	3401251	2648726	2317249	1554128	2179421	4086518	2380081	3166862	0.0102112	0.237138	1.3129	1.23799
LPE (18:3)	LC-MS +	476.28	5	[M+H]+	326738	370655	289124	256484	297935	257024	295702	299513	264792	275089	282956	275330	479642	355459	349649	395373	276719	302607	0.386961	0.116808	0.941835	1.20106	215004	215972	214465	219909	199474	235106	255161	274247	305560	211182	378319	281825	224449	68719	336613	448466	285370	305921	0.0303666	0.287337	1.3126	1.28433
PC (42:8)	LC-MS +	858.601	9.53	[M+H]+	29069419	22795978	25859340	26596078	25022538	30825276	19503115	26480944	26202342	31713900	23152759	28788958	16916754	18633989	30088573	28944600	26964241	21677245	0.739509	0.303403	0.972987	0.894216	22556038	23094325	22768912	23946841	26516166	22496362	27032577	29051681	28292964	28189755	35933537	26466252	12049893	2392659	16652998	19006116	17102279	11791862	0.00852887	0.00720874	1.23758	0.558753
PE (O-34:4) // PE (P-34:3)	LC-MS +	698.514	9.43	[M+H]+	1097950	1398680	1098947	1500676	1356887	1172035	1175649	1450109	1095670	1296552	1344548	1389551	1565402	1618578	1221983	1646106	1372573	1532546	0.816283	0.0443735	1.01664	1.17469	936194	755242	1036410	917382	960516	896829	941214	991497	1148162	1094795	1493738	1129166	1147400	555563	1376956	1617180	1229752	1265971	0.0428165	0.111486	1.23553	1.30717
PE (O-34:3) // PE (P-34:2)	LC-MS +	700.529	10	[M+H]+	31703462	33313854	31672969	31519483	31248811	33961555	32090272	32623135	32304445	31587824	32074335	32658116	39645518	37581550	35442344	38672101	36887969	34754004	0.978349	0.000506157	0.999576	1.15285	25352480	23841980	26031870	26244939	25539491	25088693	29703625	27424386	29375381	27094075	33647593	27732554	22086835	10957956	25664448	31311966	24696425	25522695	0.0105819	0.509887	1.15042	0.92203
PC (40:9)	LC-MS +	828.555	8.85	[M+H]+	83618426	83832169	80016331	74266886	70090377	71766670	66092448	61661056	61467458	75268168	52197213	67869900	68002954	50635726	62255460	59520899	54125890	44874278	0.00870189	0.00080368	0.829516	0.732144	77532041	76869187	75829668	74505129	69014557	68632824	58544520	72939752	65060984	62695140	75068474	65616109	34505229	15674280	44216658	47455469	46305734	36097823	0.0454021	0.000369325	0.904023	0.506925
PC (40:7)	LC-MS +	870.543	9.4	[M+K]+	3324763	3273941	2788316	2403745	2645361	3086615	2943251	2594855	2493649	3376640	2170886	2404542	2836323	1992709	2793442	2470396	2690408	1658465	0.294245	0.0659111	0.912176	0.824171	3688183	3445998	3535053	3365626	3782679	3390011	2916327	3083428	3124211	2844933	3828164	3056686	1155753	302492	1682384	1988399	1641444	1321019	0.042685	0.000148463	0.889011	0.381538
PC (33:3) // PE (36:3)	LC-MS +	742.54	9.79	[M+H]+	6093681	6514177	6194480	6088820	5307493	6079803	6217414	6176373	6414804	6542803	5837221	6489722	7419328	6400547	7000626	7785327	7645963	6606573	0.261959	0.00373585	1.03859	1.18137	6615211	6256737	6383653	6659135	6668355	6602427	5882529	6000938	5446653	5395400	6557264	5257830	5411460	2774394	6786229	7378201	6062341	5678113	0.00990564	0.250944	0.881464	0.869983
PC (36:3) // PE (39:3)	LC-MS +	784.587	9.32	[M+H]+	49451746	41438654	42670866	37705611	34961750	46077479	44025039	38150293	35159210	48210766	37261933	44192874	36729516	28976066	36286098	39318061	32979366	23584923	0.773502	0.018283	0.97897	0.784262	38835481	45066585	38064246	41234548	37471729	35950804	32411870	35984316	34653089	33515504	40261845	29905111	16737793	6154819	21137541	25344678	21289788	17904308	0.0292766	0.000154368	0.873674	0.458826
PC (40:6) // PE (43:6)	LC-MS +	834.602	9.57	[M+H]+	98476051	111000000	112000000	103000000	92943935	104000000	81856834	88295080	93267768	89404614	61669406	79726711	70815168	65127251	70855226	75712781	73598438	50368239	0.00424138	2.87396e-05	0.795308	0.65411	112000000	110000000	108000000	111000000	99852543	109000000	90657093	92456000	97378553	77539742	98852203	98413136	28114672	8997806	40431896	49283443	38554775	32132496	0.00325445	1.43057e-05	0.854497	0.303938
LPC (P-17:0) // LPE (P-20:0)	LC-MS +	494.361	6.08	[M+H]+	256903	271269	257399	243390	246888	241915	215566	229790	215881	232790	255895	250060	252404	217655	237431	245321	192686	208718	0.0423176	0.0346165	0.922398	0.892243	233773	244075	243111	240222	233660	256894	202592	191472	202718	193234	240144	189551	91823	40734	109632	157638	99303	105917	0.00262709	0.000167896	0.840175	0.416775
PC (38:2) // PE (41:2)	LC-MS +	814.629	9.58	[M+H]+	10648166	11037097	11646751	8851092	8642965	10084517	8025182	7276855	8875135	8985993	5244190	8266173	6475584	5256101	7158917	6183169	5328720	4132304	0.010334	5.82964e-05	0.766263	0.566975	10383054	10903177	10593849	10366523	10881176	10266879	8661285	9703818	8230460	6984743	10666269	8716184	1843100	700406	3187423	2514384	2904731	2314488	0.0187409	6.49889e-07	0.835445	0.212392
PC (44:11)	LC-MS +	880.586	8.8	[M+H]+	21858908	21127228	24732202	18846273	16901902	17844570	18189796	15871098	15501018	19649983	13031163	18206450	18079443	13335655	15238863	14606483	13723598	9651997	0.0485111	0.00389349	0.828032	0.697678	18104359	20379596	17964390	16212736	18376100	19052035	13849211	16959145	14734550	13204422	18477151	14413232	4696464	1741632	6474606	8012485	6859390	5520975	0.0134236	1.26672e-06	0.832395	0.302532
PC (31:2) // PE (34:2)	LC-MS +	716.528	9.7	[M+H]+	3708503	3835893	2901280	3524208	3570143	3805950	4046419	4226803	3902084	4111006	3807859	4077199	4600797	4078501	4231712	4891137	4549527	4097608	0.0186718	0.00134464	1.13236	1.23908	3609400	3305155	3523580	3584717	3795146	3743777	3113805	2978100	2897808	2751027	3369691	2767551	3310659	1719626	4044719	4651921	3784542	3542712	0.000552542	0.844513	0.829152	0.976459
PC (31:0) // PE (34:0)	LC-MS +	720.555	9.79	[M+H]+	4246360	4552771	4449645	3451150	3299237	4208828	4211693	4467527	4020548	4399376	4068716	4312019	4438612	3212926	4174688	4464318	3952477	3260799	0.38735	0.716629	1.05254	0.970912	4018987	3864667	4089241	4234800	3928371	4321627	3181198	3455461	3106977	3244285	4062774	3152274	2235354	998655	2677210	3097318	2353003	2286238	0.00323537	0.00113637	0.826037	0.558016
PE (42:7)	LC-MS +	818.571	9.05	[M+H]+	10149037	9340817	9873486	6360274	6864738	7159775	7476849	6955206	6208114	8595235	5459545	7620876	7335744	5255229	6169817	5459525	5960529	4121814	0.167138	0.0122906	0.850601	0.689527	9732198	9878641	8838052	8720041	9255849	9380654	6504155	9308120	6211986	6378399	9480867	6942764	2087494	881445	3644246	3923534	3566697	2777113	0.0300511	7.34402e-06	0.80326	0.302489
PC (38:7)	LC-MS +	804.554	8.7	[M+H]+	12100212	13275620	14573255	9408635	10231543	9308977	8807135	7471994	9228495	10034987	6341381	8933238	8809941	6776689	8744592	7315901	8900259	5185881	0.0194814	0.00607178	0.737569	0.66378	10202375	10576781	9158664	8065934	9800913	9814244	6736712	10606404	6443526	6650964	8431156	6890431	3053447	1519489	3838184	4153141	4084947	3632085	0.0318318	5.13259e-07	0.79417	0.35199
PC (40:7)	LC-MS +	832.587	9.1	[M+H]+	88616178	83416070	89844048	73140133	64108165	71010108	63897789	61448264	59981735	74209878	47078744	69249221	65726295	48623059	60752342	40708366	53470235	37772890	0.0206118	0.00136993	0.799485	0.653117	69251489	72781119	68529066	64883468	68646507	70668662	49833690	67101476	51288108	47987806	56247557	52760332	17765243	6283454	26665524	32927693	27036874	21422908	0.00214687	2.67941e-05	0.784113	0.318501
LPC (P-17:0) // LPE (P-20:0)	LC-MS +	494.359	7.06	[M+H]+	201221	195176	180086	176143	154993	166480	177870	139718	154628	171548	161268	164326	181511	153936	156228	171625	143828	152961	0.0811406	0.063458	0.902485	0.893855	234072	241732	267108	256199	243858	228617	180705	166412	195048	190042	228532	185310	83539	45544	104063	142911	97050	93544	0.000547558	1.43128e-05	0.778785	0.385061
PC (34:6) // PE (37:6)	LC-MS +	750.512	7.92	[M+H]+	441245	444840	473266	362284	344740	312278	412344	437360	342377	382976	286091	346392	345216	229100	324491	304615	294929	228534	0.430188	0.00930257	0.928063	0.725993	475617	511272	471315	497842	482327	515602	296560	477424	291187	357394	449437	396567	100856	74227	160668	187403	149964	135357	0.0141713	2.53012e-07	0.767972	0.273691
PC (38:5)	LC-MS +	808.585	9.57	[M+H]+	30092721	35065227	41586605	32172549	32973704	24079633	34848615	32064122	31605174	36317201	27210208	29871207	21563520	22379027	26835781	24835659	24223487	11952485	0.809463	0.00730357	0.979314	0.672499	32211339	33170440	29070086	38508261	38427754	33399716	18813484	29202010	18026147	25215596	35162878	30305482	6978717	1446733	7369913	11356405	5627692	3451641	0.0352619	9.20968e-08	0.765308	0.17692
LPC (13:0) // LPE (16:0)	LC-MS +	454.294	5.61	[M+H]+	123028	100588	87935	132245	129345	112585	130737	118817	314713	154358	277408	147616	148785	167661	174114	147929	193491	167398	0.0755166	0.000366209	1.66779	1.4574	217007	225378	178658	151760	147172	139030	146042	150475	103041	115953	153683	119028	106985	69057	88182	201730	129209	168286	0.0327446	0.0843892	0.744304	0.720912
LPC (O-16:1) // LPC (P-16:0)	LC-MS +	480.345	5.85	[M+H]+	1961769	2247767	1901123	2138289	2268201	1840880	1689259	1708725	1805834	1745707	1953435	1913874	2290114	1890738	1957974	2046444	1525238	1673997	0.018035	0.256559	0.875288	0.921223	2338352	2343599	2220376	1738393	2049327	2065486	1697893	1205806	1646146	1418349	2076706	1286936	488949	264784	591804	967019	621249	558168	0.00615808	3.65469e-07	0.731591	0.273761
PE (42:6)	LC-MS +	820.586	9.29	[M+H]+	9334433	10210726	10102976	8694099	7772423	8141920	8325153	3579033	8195518	8476564	5459577	7856117	1840023	5090592	7343650	5216021	5208981	1909612	0.057752	0.00202123	0.772108	0.490427	8987934	9486090	7620768	8310532	8629155	9230940	6283333	8116722	6224860	5818499	8612913	3051915	1898828	694368	1213604	3717310	3156759	2296845	0.0313831	1.80682e-06	0.729129	0.248304
PE (40:8)	LC-MS +	788.524	8.88	[M+H]+	1645005	1605490	1688130	1492271	1414352	1447957	1264779	1279853	1258067	1416473	1155548	1328616	1072953	1013284	1119730	1204566	1111964	861995	0.00119906	2.5939e-05	0.828921	0.687006	1041560	1051691	1040156	913658	1079356	1138953	741960	818388	689486	591791	959151	755932	728390	390324	785189	933425	838643	795958	0.00122204	0.00930906	0.727284	0.713753
LPC (P-15:0) // LPE (O-18:1) // LPE (P-18:0)	LC-MS +	466.331	5.45	[M+H]+	1095308	1154335	937422	1086813	1132554	1050575	936424	951657	877920	884612	892297	965974	874160	777663	741541	765991	633621	636824	0.00250681	4.79593e-05	0.853164	0.686045	1288428	1403448	1427285	1286624	1260651	1447835	952382	905259	999542	902722	1186473	858269	334579	146543	407369	500804	442312	422046	0.000105873	9.42731e-08	0.715363	0.277739
PC (37:7) // PE (40:7)	LC-MS +	790.539	9.11	[M+H]+	781223	838587	680220	812402	739693	835809	610018	708946	696210	747803	631167	763540	668910	559355	585563	659112	608170	573277	0.0325908	0.000359004	0.88689	0.77953	462639	526817	472068	391219	557510	460856	322624	371265	271434	362191	413738	310327	331906	155460	385032	445193	407042	357689	0.00150564	0.0252141	0.71456	0.725267
PC (36:5)	LC-MS +	780.555	8.65	[M+H]+	13385538	11582021	19046155	10120742	8070726	7904856	7676382	5939589	5854476	8658048	5056265	7738272	6702849	4586392	4896112	4041011	7280105	2965902	0.034472	0.0097376	0.583697	0.434636	5821471	8326494	5660648	5179689	4849896	5781996	2747579	5307742	2707785	3722727	6117301	4733132	2752910	1549064	5388344	4362961	4462266	3466094	0.0481429	0.0131105	0.711289	0.617112
PC (40:10)	LC-MS +	826.538	8.08	[M+H]+	2354693	2477151	3078727	2353145	2472194	2192765	2300931	2331882	1982824	2098082	1820956	2273860	3102935	2527757	2860176	2554196	2481288	2333460	0.0446004	0.384836	0.857982	1.06237	699792	715607	637773	534463	646321	643835	446591	420846	434758	395148	637384	420395	424598	157654	521309	721384	571968	532657	0.00231131	0.09874	0.710487	0.755474
PC (42:10)	LC-MS +	854.568	9.1	[M+H]+	12815408	10917136	12100034	10763423	8330078	9511643	7354931	6681952	7654944	10728551	5296881	9195635	7184898	4903580	5959235	6129633	6226497	3273004	0.0179587	0.000175612	0.728035	0.522626	9904843	9772538	9611971	9062704	9743435	9995354	5427979	8447947	5625443	5946595	8841693	6696354	1307367	445105	2163937	2529729	2320412	1737113	0.00451236	1.10426e-07	0.70555	0.180814
LPC (18:1) sn 2	LC-MS +	522.359	5.67	[M+H]+	7155245	9179051	4773760	9569973	10422532	8208407	5765567	5883766	6991851	4774849	8030226	8061282	10056948	9260420	8731557	9542109	6873577	8896596	0.135192	0.494581	0.801224	1.08218	10759790	9985747	11836267	9699174	11158499	12432098	9245217	3123753	9284718	7281228	10213407	6497247	1934269	449895	2259892	5718495	2581578	3772537	0.0230238	1.02896e-05	0.692948	0.253777
PC (34:2)	LC-MS +	758.571	9.67	[M+H]+	120000000	117000000	125000000	105000000	95736278	110000000	79538062	90050012	93100958	104000000	68283285	98038784	69840816	50064342	65702391	60968979	61558723	39796335	0.00727551	6.31158e-06	0.792303	0.517189	116000000	118000000	116000000	122000000	115000000	103000000	67333405	89759952	72495528	68691613	96568827	80205481	18174076	7845410	26135671	32391973	25149731	21195432	0.000230771	2.61273e-09	0.688485	0.189699
LPC (19:1) // LPE (22:1)	LC-MS +	536.373	5.96	[M+H]+	589535	911236	440014	635263	813706	673023	461921	494665	218264	234018	487059	559054	649845	610091	329114	677474	246820	449171	0.0144153	0.0971562	0.604262	0.729185	391813	360779	554034	692060	601461	692522	383316	143634	462709	343090	496027	372804	137335	31159	120290	156548	83134	115953	0.0416048	0.000388616	0.668631	0.195713
LPC (16:1) sn 2	LC-MS +	494.326	5.11	[M+H]+	11969733	15406074	7526459	16174930	19593447	15934010	11465239	12193372	13088131	9247475	14764639	14037440	18106205	16545117	16726206	18659324	13028162	17326802	0.32964	0.260933	0.863652	1.1592	10749021	9598943	10013905	7430982	9947962	10529549	8013003	3255648	7257121	5667180	8270205	5323451	3280151	896676	3859572	7639898	4199355	6058952	0.00553775	0.00122578	0.64847	0.445074
PE (40:3)	LC-MS +	798.603	10.17	[M+H]+	7827353	7804071	9341719	5720043	4927194	6128233	3722352	4774938	5176126	6315529	4136649	4594891	2955578	2367123	3351795	2946664	3037733	1815535	0.0225895	0.000933598	0.687939	0.39461	7575381	8074133	8364168	7867727	7335928	7844972	4111864	6367366	4610916	4127211	6471275	4579004	539567	515000	1236238	1323612	1303765	933762	0.0009203	1.93854e-11	0.64314	0.124345
LPC (O-14:1) // LPC (P-14:0)	LC-MS +	452.313	5.16	[M+H]+	196831	194672	195210	181567	214527	179604	168516	169972	179111	156935	198795	179279	164920	151879	195817	172389	143310	135921	0.0394817	0.0124167	0.905539	0.829514	289203	267294	293241	254509	263307	297279	148895	173861	180276	169898	234679	148316	63140	40130	68597	50864	89739	27100	0.000139808	6.40266e-09	0.634253	0.203966
PC (36:3)	LC-MS +	784.585	9.77	[M+H]+	213000000	211000000	228000000	179000000	156000000	177000000	149000000	131000000	135000000	167000000	127000000	153000000	98045883	78119185	104000000	95216917	95223186	61785608	0.00457385	3.88778e-05	0.74055	0.45738	252000000	261000000	240000000	259000000	216000000	224000000	131000000	173000000	138000000	137000000	175000000	158000000	31352535	13769945	50297418	59816855	49422472	35579129	9.63198e-06	2.93274e-09	0.628099	0.165453
PC (34:1) sn 2	LC-MS +	760.586	10.43	[M+H]+	74102861	63043179	74360679	52731058	39524889	47634998	48345679	46891858	43537977	54844386	40869240	57181725	27665203	16527430	25476325	22152774	17149922	11811834	0.1644	0.000603743	0.830031	0.343723	110000000	120000000	110000000	115000000	109000000	114000000	49250727	73382299	56292268	51855355	80480499	112000000	5896697	2815624	8026193	11240503	8785704	7159740	0.00670521	3.50899e-12	0.624279	0.0647853
PE (38:3) sn 2	LC-MS +	770.572	9.37	[M+H]+	20377436	20066600	21122096	18539997	17163578	18337898	15068416	14244821	15222117	16065808	11785664	14355614	10165180	8697385	10265482	9595019	10234746	7268242	0.000217252	2.74164e-07	0.750318	0.486353	19782280	18202687	17767122	19930405	18477347	17375707	9568234	11946584	9931195	10398577	14002517	11330305	3929898	1503181	5432581	5763163	4831372	4149670	9.22729e-06	1.79714e-08	0.602296	0.229612
PC (36:4)	LC-MS +	782.571	9.14	[M+H]+	135000000	134000000	145000000	116000000	108000000	118000000	87142836	80721781	86892861	101000000	70153454	90287565	64033217	50309930	64964408	59959375	62019143	41458888	0.00031049	4.81572e-06	0.682802	0.453366	131000000	134000000	127000000	128000000	122000000	123000000	63319933	92440620	65922215	63269535	94451425	74689475	22922667	9010320	34956617	40153956	36344030	27122973	0.000154075	4.25275e-07	0.593586	0.22289
LPC (16:1) sn 2	LC-MS +	494.325	5.1	[M+H]+	2756788	4388651	1767874	2632683	3794514	3153728	2154536	2449219	796651	1188329	2099645	2641612	2491194	2289210	1453139	3026118	990595	1750681	0.0334705	0.0503015	0.612623	0.648901	1392959	1208788	1809691	2369123	2143567	2590867	1067743	474053	1587177	1032088	1468412	1147861	506936	76345	448172	398185	253097	367249	0.018248	0.000574543	0.588566	0.178027
PC (40:5)	LC-MS +	836.616	10.22	[M+H]+	73646794	62811315	79998448	54260946	39805810	50234281	48960383	44164530	46033872	56266369	35622620	51400118	31892903	21814465	30214151	24904546	24012121	13544064	0.0949477	0.00116684	0.78293	0.405763	105000000	113000000	80154854	108000000	84389323	86742596	46788933	74366918	50045083	45641334	71094350	51845757	6408036	2443857	6865089	8742499	5384322	5817902	0.000464599	1.4145e-05	0.588585	0.0617747
PC (36:2)	LC-MS +	786.601	10.58	[M+H]+	148138715	134096409	161105487	105149033	81670489	96890126	107468208	96846720	92407860	123864864	82662951	116972808	67161117	35290105	66377951	58264530	54334238	30238145	0.250505	0.00161815	0.853068	0.428672	223000000	234000000	212000000	235000000	206000000	216000000	99622623	159000000	114000000	103000000	177000000	124000000	16686187	3915233	23967618	34284226	25321304	19493458	0.000434511	3.73629e-11	0.585688	0.093264
LPC (16:1) // LPE (19:1)	LC-MS +	494.326	5.1	[M+H]+	2194574	3542408	1439562	2131099	3031349	2677919	1725331	1988703	641454	958117	1693702	2106918	1984972	1845998	1181568	2434138	795633	1430978	0.0301599	0.0456718	0.606931	0.64416	1188072	977386	1473075	1912256	1733512	2189499	886314	380369	1295312	824384	1194134	921453	402148	73695	369212	330785	194988	295807	0.0172692	0.000618152	0.580756	0.17592
LPC (18:3) sn 2	LC-MS +	518.326	5.01	[M+H]+	5179084	7654921	3255900	5243323	7256426	6280485	4257763	4901816	1904943	2256694	4076108	5425265	6030624	5767677	3384057	6818632	3124221	3852348	0.045426	0.309042	0.654502	0.831014	1882281	1539183	2560648	3513668	2848947	3523870	1694373	713035	1935456	1382060	1995235	1460792	1203633	180975	1315295	1019865	658283	939343	0.0205418	0.0019649	0.578561	0.335089
LPC (17:1) // LPE (20:1)	LC-MS +	508.34	5.5	[M+H]+	1612857	1912111	1069625	3061600	3129994	2344831	1608424	1558994	2986979	1715725	2227718	1939120	1741658	1500411	1960118	1800186	1735599	2034643	0.659392	0.297783	0.916681	0.820395	3849698	3407413	3539335	1177664	2985566	2722831	2510314	744833	1881227	1673080	1985513	1316262	471997	207871	640900	1377071	841762	1099123	0.0243984	0.00146708	0.571821	0.262334
PC (30:0)	LC-MS +	706.54	9.39	[M+H]+	5279245	5118093	4856546	4588076	4178777	4719206	4833322	4670908	4442901	4834333	4225246	4767991	3702572	2834347	3239503	3277531	2422150	1803352	0.418644	0.000351038	0.966415	0.601235	5196080	5453044	5177484	5520553	4946569	5310968	2706144	3147494	2935589	2854229	3137208	3220985	952596	259202	869936	1402582	1114884	747691	3.23553e-09	1.33969e-08	0.569588	0.16918
LPC (18:4)	LC-MS +	516.309	4.85	[M+H]+	432043	427007	254872	736085	790428	631959	491621	485699	793340	499482	767462	569675	783551	729138	904105	774955	765663	913705	0.600221	0.0239635	1.10234	1.48855	317670	288784	241866	104554	230924	216857	198083	75721	136663	101457	176644	87869	73781	20309	98759	223266	111977	176124	0.0190413	0.0205156	0.554339	0.502776
PE (38:4) sn 2	LC-MS +	768.554	8.82	[M+H]+	5536507	5214439	6416060	4606340	4184656	4436479	2771693	3074694	2893839	3688313	2406022	3439260	2329685	1761888	2199173	2155431	2329933	1421713	0.000875499	8.77561e-05	0.601222	0.401317	3634178	4015611	3601158	3463974	3196300	3144311	1657893	2559228	1691973	1684846	2277405	1658141	879673	315329	1157729	1325554	1204939	931937	2.22438e-05	1.74614e-07	0.547575	0.276182
PE (36:2) sn 2	LC-MS +	744.556	9.29	[M+H]+	6500862	5844731	6249991	5329803	4829164	5349808	5549963	5035380	4083038	4973103	3031328	3658717	2651024	2621504	3118991	2950284	3643016	1677433	0.0225514	1.4223e-05	0.772087	0.488567	4596470	4174053	4884466	4860964	4574806	4747104	2196809	2959051	2235030	2383020	2729905	2695032	839239	373149	1830291	2063604	938718	1484652	2.04124e-07	1.06173e-05	0.545978	0.270482
PE (38:2) sn 2	LC-MS +	772.587	10.12	[M+H]+	31764511	29785810	34065333	24871492	19674028	23047623	22450979	21487145	20380800	24228910	18061873	24001561	16206490	10549691	14269827	13657757	13036107	8153305	0.0643471	0.000571415	0.800271	0.464884	35608829	38801054	34826270	36211172	33718794	35618823	15519472	24146505	18165329	15865010	24747547	18276879	4176321	1750474	6001466	8422344	6415793	5243245	4.91955e-05	4.46583e-10	0.543431	0.149031
PC (34:3)	LC-MS +	756.549	9.12	[M+H]+	46275067	43465850	50626547	36467790	32944155	38512504	29876353	27916250	28061667	34986580	22746546	31329107	23153798	17241919	20392068	20480198	20218590	13950414	0.00441745	0.000127171	0.704479	0.464924	30258973	32503418	29064467	28887019	28922021	31687204	12862446	20210229	13416316	12920006	20497050	15904101	5554088	2449388	7232585	8777604	7445037	5851586	5.11155e-05	3.78665e-09	0.528395	0.205767
PC (32:0) // PE (35:0)	LC-MS +	734.574	9.12	[M+H]+	36895008	34638923	43046319	30702215	26718361	30635986	22948199	21755625	22765471	27479188	17725434	24721547	18374339	14567074	15884168	16630852	16735024	11933584	0.00388768	0.000263576	0.678038	0.464501	24733210	26894129	23384709	24244978	22736860	25047403	9783995	16262575	10164057	10711222	16126080	12482295	3774680	1631259	5748402	6572161	3902006	5018034	3.58295e-05	1.59074e-09	0.513667	0.181218
PE (40:5)	LC-MS +	794.57	10.12	[M+H]+	8211931	6851594	7565178	6433833	5604723	4481061	6228402	5942772	5353173	4840924	3730945	4898036	4529387	2904994	2776894	3662096	3440211	2468908	0.0706962	0.000961219	0.791713	0.505322	7642222	7748465	8603945	9546060	8769377	9610883	3354570	5211658	4534004	3292383	5207417	5027513	1007445	352742	2055989	1760282	1580379	1130078	8.07189e-06	2.90052e-08	0.512848	0.151902
LPC (12:0) // LPE (15:0)	LC-MS +	440.279	4.37	[M+H]+	87531	92104	56761	146237	146383	129198	103448	101454	152815	88214	105777	97607	102092	80979	134943	114266	95611	123608	0.93464	0.948958	0.98648	0.989798	219893	234171	189243	79315	174625	162394	123234	43633	94914	80786	112829	77768	0	0	23182	54949	30120	38401	0.00916935	0.000523378	0.503155	0.138398
PE (P-36:4)	LC-MS +	724.527	10.84	[M+H]+	2622768	2778155	2957344	1879227	1523181	1685433	1487315	1473259	1502521	1485248	1430739	1706168	1423217	738025	1596136	1401822	920503	635012	0.0338541	0.00509377	0.675679	0.49938	5288211	4798187	4735687	5248374	4510748	5436232	2222524	2334370	2782182	1841942	3553164	2349158	0	0	320692	645867	590779	430125	1.69353e-05	8.33465e-10	0.502486	0.0662103
PE (36:1)	LC-MS +	746.573	9.94	[M+H]+	10073634	10810624	12221037	8625165	7073615	8548043	7531040	6481225	7403589	7923415	5491470	7374502	4962935	3169319	4639576	4748026	4206414	2788419	0.0186899	0.000277204	0.735897	0.427442	11308299	11170458	9462105	9795359	9755764	11986107	4393055	5700307	4985341	4495473	7011600	4870637	1820794	545014	1975029	3157804	1805542	1540548	3.67682e-06	2.99799e-08	0.495548	0.170842
PE (37:4)	LC-MS +	754.538	9.54	[M+H]+	4873496	4496820	4718729	4266507	3479754	4155576	3843229	3637035	3207888	4177905	3230539	4157151	2639216	1836826	2305871	2303003	2043285	1308722	0.0430054	1.02305e-05	0.856214	0.478511	6652614	6834596	6285882	6976114	6535950	6596199	2564925	3941540	3093784	2757173	4048878	3241727	572530	284943	855678	1069925	794435	669309	7.92074e-06	2.63027e-12	0.492662	0.106486
PC (34:4)	LC-MS +	754.539	8.57	[M+H]+	5628706	5038791	7318445	4386445	4178274	4617270	3550255	3202046	2982835	3924064	2505434	3774339	2591379	1940786	2421075	2381769	2362157	1684178	0.0088486	0.00104981	0.639727	0.429331	2578164	3114410	2662928	2583111	2610300	2708988	1103050	1627117	1170353	1089805	1626962	1233540	492266	176636	519516	831278	634472	434055	1.34132e-06	6.21623e-09	0.482893	0.189952
PE (O-34:2) // PE (P-34:1)	LC-MS +	702.541	10.84	[M+H]+	3692411	4409076	5608246	2905197	2819156	2958453	2535315	2083768	2230774	2105033	2647225	3136745	2331620	1293999	2556577	1946421	1904934	849136	0.0358573	0.0061759	0.658204	0.485996	7801215	7666376	8016362	10070251	6961507	8472528	3733242	3680397	3946157	3244414	5565504	3363326	497496	165345	755262	941548	794806	723452	2.1917e-05	4.53914e-06	0.480381	0.07916
PC (29:1) // PE (32:1)	LC-MS +	690.51	9.5	[M+H]+	995059	1059591	998308	854098	815054	898869	1072779	1090624	948989	1058527	840804	994965	819850	734984	794676	918086	804103	735554	0.268354	0.0191878	1.06862	0.855234	1856470	1682728	1801794	1752025	1786955	1822038	866479	778003	809078	687893	908296	766670	426343	222368	530761	591657	511672	435741	7.90295e-10	6.38526e-08	0.450048	0.254022
PC (32:1)	LC-MS +	732.556	9.53	[M+H]+	25824770	22868409	25620231	20524937	17229159	20030201	18839872	17579734	16588554	19699101	15026481	18215225	11277843	8361054	10805827	10341316	9609919	7030238	0.0244031	7.30243e-05	0.80205	0.434725	34269563	36266438	34007350	39175775	34866669	33898950	11841326	18258138	14589720	13744857	18466365	16201360	2593705	1069295	3732565	4416363	3701480	3549392	8.06948e-08	6.34276e-10	0.438157	0.0897137
LPC (16:0)	LC-MS +	496.341	5.51	[M+H]+	3793070	6582961	3042990	4086237	5848559	4619685	3349886	3532082	1490776	1727437	3387175	3598861	1773438	2229167	1281993	2513752	1139012	1673789	0.023795	0.0019793	0.6108	0.379329	2151759	2001639	3166854	3933983	3262710	4041970	1460224	579052	1694586	1235581	1496236	1387589	719258	427165	608338	487073	402191	525154	0.00247407	0.000679732	0.423153	0.170763
PC (32:2)	LC-MS +	730.545	8.86	[M+H]+	9864762	10895901	9205427	10334192	9059257	9868542	5708645	6878764	7372814	7004367	4893075	4834413	3510758	3724227	4043330	4696402	4832694	2966890	9.30587e-05	4.63938e-08	0.619505	0.401403	11794480	9681277	9809209	12880474	10805462	7913548	3059313	3818759	3528463	4988078	5639125	5470934	1510362	477770	1085001	1342199	0	0	7.25845e-05	8.30273e-06	0.421482	0.0702134
PC (28:0) // PE (31:0)	LC-MS +	678.507	8.58	[M+H]+	623463	555072	741495	468619	387565	423555	488708	476160	379400	451471	323365	462685	287294	214042	229567	246614	236799	133310	0.132062	0.00150095	0.806867	0.421164	625753	854690	674485	607551	623887	752950	214204	383585	244017	256497	355305	288857	0	0	0	0	0	0	1.72563e-05	NC	0.420955	NC
LPC (14:0)	LC-MS +	468.31	4.9	[M+H]+	831924	1306700	610402	862016	1084361	955851	637480	753801	232386	346519	560792	743653	597805	610134	394735	810857	270278	480492	0.0127118	0.00792158	0.579452	0.559929	646664	529091	862387	1104900	968709	1201886	359289	127148	498035	332338	495022	358938	95300	27420	101201	86397	55839	92543	0.00276968	0.000577724	0.408528	0.0863251
PC (O-33:2) // PC (P-33:1) // PE (O-36:2) // PE (P-36:1)	LC-MS +	730.576	9.53	[M+H]+	20498296	17180460	23075248	17019656	14432189	16126522	14807727	14904636	13942954	14689957	12985426	15189008	9137078	7065613	9125271	8416574	7825032	5659579	0.0362286	0.000198724	0.798651	0.435965	27675453	31164745	26679333	32418056	27524487	27174457	9191481	13370310	10726068	10499245	14166401	12049313	2508317	1097879	3143867	4210737	4268461	2684460	1.4276e-07	3.55248e-08	0.405492	0.103766
PC (30:1)	LC-MS +	704.529	8.69	[M+H]+	3173719	3398534	4604039	2822257	2429308	2476145	2171294	2242640	1984529	2569848	1832591	2240872	1284435	1090008	1229154	1169613	1225062	746928	0.0301329	0.00127246	0.689895	0.356813	3481920	4199137	3226455	3675058	3311490	4261048	1105902	1934480	960906	1065369	1600842	1273785	255434	86389	368443	463161	240754	313773	2.00165e-06	2.47948e-06	0.35844	0.0779935
LPC (16:1) // LPE (19:1)	LC-MS +	494.325	6	[M+H]+	750345	581367	682341	569840	552150	499765	416644	326185	334309	400643	441194	431223	416177	294539	330669	359164	252169	290127	0.00119822	0.000181933	0.646403	0.534364	722072	763565	714546	829167	652673	858711	244513	186189	217138	157903	294733	188240	72302	48195	120417	205439	172863	116956	2.64013e-07	3.92227e-08	0.283812	0.162126
PI (40:3)	LC-MS +	939.596	9.19	[M+Na]+	30918	34311	30334	41450	30886	69516	571645	549675	614512	345671	594543	604043	633223	581355	707664	553848	589242	698657	4.99725e-05	1.31177e-06	13.8158	15.854	214838	259488	174064	207255	379334	199738	478332	386459	302058	463283	181040	136119	169184	283994	379749	882836	595038	670079	0.234242	0.0643475	1.35726	2.07768

## Sheet: Table 3 L.donovani Sphingolipid
Identification	Technique	Experimental m/z	Retention time	Adduct	5 hours Miltefosine exposure																						24 hours Miltefosine exposure																						Also in L.major data
					No treatment						Lower dose Miltefosine						Higher dose Miltefosine						t-test		Fold change		No treatment						Lower dose Miltefosine						Higher dose Miltefosine						t-test		Fold change
					1	2	3	4	5	6	1	2	3	4	5	6	1	2	3	4	5	6	Low vs none	High vs none	Low vs. none	High vs. none	1	2	3	4	5	6	1	2	3	4	5	6	1	2	3	4	5	6	Low vs none	High vs none	Low vs. none	High vs. none
C16 Sphinganine	LC-MS +	274.277	4.3	[M+H]+	190578	202125	210689	202892	220129	171808	3652445	5900027	507280	682975	423072	601713	797234	778841	928926	908341	760396	710516	0.118866	6.72282e-06	9.82082	4.07625	313442	259004	289279	247200	336631	299001	908368	540869	898945	777953	1129728	801655	439424	198006	516819	711506	486530	546665	0.000776086	0.0368628	2.89903	1.66171	Y
Cer (d33:0)	LC-MS -	570.509	10.5	[M+HCOO-H]-	7144	7962	8058	9150	6420	9221	9598	9973	7182	8069	8994	7145	12057	12223	11539	10872	13512	10616	0.471314	0.000110716	1.06268	1.47678	2448	2218	3092	2044	2740	1992	8941	6811	7028	6475	7769		11594	5071	13675	11405	11053		9.68366e-05	0.00462778	3.05689	4.35927	N
Cer (d33:0)	LC-MS +	526.518	10.5	[M+H]+	151009	162155	132557	147649	162738	174447	180661	200844	181233	163926	206516	192281	275983	213635	234603	243742	230750	215048	0.00389313	6.47971e-05	1.20945	1.51927	45903	34598	48003	36699	48335	52018	157728	113863	143783	141481	151347	146695	167291	76369	227178	304840	218620	213703	1.77985e-06	0.0037026	3.21927	4.54895	N
Cer (d34:0(2OH))	LC-MS +	556.53	10.11	[M+H]+	174035	191433	212956	206419	244877	294181	247203	235844	247048	205840	278494	252024	382446	345981	256346	319300	349835	319183	0.271361	0.00138388	1.10768	1.49036	110474	90051	112312	112190	91722	84002	257891	228073	192647	178108	222904	206392	304026	115164	392693	533820	348915	326859	4.30845e-05	0.00779308	2.14068	3.36492	Y
Cer (d34:0)	LC-MS -	538.519	10.87	[M-H]-	48535	47187	55985	54150	42976	68374	55956	58222	48897	50097	55675	50921	57850	52677	62083	59625	71240	53410	0.917516	0.182228	1.00807	1.12509	35137	37856	46269	37871	30549	35716	77259	71931	71717	61481	76399		50126	19418	62382	56920	51318		1.13926e-05	0.227638	1.92725	1.29006	N
Cer (d34:0)	LC-MS -	574.495	10.87	[M+Cl]-	367849	356875	371952	388410	326306	478924	397164	422824	348694	390081	402898	393671	451684	407443	480892	457620	499277	405782	0.65733	0.0275139	1.02839	1.18005	269131	271662	336522	245669	219578	265822	573852	551434	550899	481387	568098		374125	139078	461676	410837	408292		9.01677e-07	0.188417	2.0336	1.33849	Y
Cer (d34:0)	LC-MS -	584.524	10.87	[M+HCOO-H]-	564088	552645	651348	684446	474616	768213	715027	711048	566088	571082	596788	555572	681006	687967	806701	684432	889438	587599	0.950284	0.112421	1.00548	1.17367	345895	398701	517790	441266	307694	369945	981685	930890	861197	688584	960757		608396	224942	889484	700951	618519		0.000137284	0.123431	2.22893	1.5331	Y
Cer (d34:0)	LC-MS +	540.537	10.86	[M+H]+	7408652	7555771	7312120	6883841	6237111	6505568	7103340	6970218	7782691	7284663	7676649	7960351	9540283	7703879	9325624	9006858	7974447	7146330	0.110347	0.0125347	1.06861	1.20987	5827018	5521508	6340332	5630177	5473630	5497284	10999375	11071196	10325475	9244861	13812650	10485816	6105173	2689099	7845270	11179069	8063611	8005053	0.000274627	0.221397	1.92299	1.27989	Y
Cer (d34:1(2OH))	LC-MS -	588.475	10.11	[M+Cl]-	16723	16712	16068	22087	18922	23954	17529	19950	19677	18271	19172	17855	27095	26845	25893	23383	24868	21970	0.817627	0.00490706	0.982423	1.3109	9920	13564	11623	8488	8107	9554	19843	15636	17753	14389	19750		19936	7188	21365	21249	23728		0.000770159	0.042359	1.71159	1.83099	N
Cer (d34:1)	LC-MS -	536.503	10.61	[M-H]-	21914	21025	23915	28112	24173	36816	23026	22321	14739	19110	21099	19505	20734	19877	20584	16716	24824	18242	0.0569361	0.0620359	0.76817	0.775717	10913	13614	14044	12625	11022	11139	18524	16231	16721	14905	18670		20348	8498	23389	20798	20586		0.000752171	0.0666216	1.39129	1.53145	Y
Cer (d34:1)	LC-MS -	572.48	10.61	[M+Cl]-	151316	139018	148854	179962	160910	221330	134939	139979	115783	129700	129842	125730	151557	146381	141441	130071	153915	134788	0.0268341	0.112899	0.774896	0.856962	74153	80704	90120	71880	70050	75519	121383	105291	114472	99724	118736		151741	65492	156718	155199	156905		0.000155971	0.0274958	1.45218	1.78032	Y
Cer (d34:1)	LC-MS -	582.509	10.61	[M+HCOO-H]-	200099	192475	232930	272125	212707	329342	205545	199056	135900	163080	173022	158600	191355	212308	196423	170410	231091	171213	0.0242956	0.0994966	0.719052	0.814627	98899	112199	127606	112824	88108	94383	176074	151281	153497	131766	176342		205963	85579	240604	197996	192804		0.00119322	0.0372937	1.49325	1.74685	Y
Cer (d34:1)	LC-MS +	538.52	10.6	[M+H]+	5264960	5289147	5132065	5485279	6019625	6316212	4566587	4578191	4765128	4346397	4835236	4870273	6314188	4865099	4643153	4835476	4871955	4386797	0.00351952	0.1102	0.834499	0.892841	2750427	2499571	2862948	2524853	2866070	2712540	4502705	3877438	4148412	3772737	4797195	4101661	3848980	1969163	5208454	7451407	5329099	5184304	6.76276e-05	0.0349206	1.55399	1.78778	Y
Cer (d35:0)	LC-MS -	588.511	11.22	[M+Cl]-	40728	35507	37435	37486	36126	55614	41815	41452	29713	37401	37841	34593	43279	35597	42629	37667	40404	35633	0.38212	0.718426	0.917327	0.968353	22431	22541	24268	20254	19685	22343	44107	44930	39025	37295	42743		51178	20435	58824	51960	53003		2.86042e-05	0.0203992	1.89869	2.14778	N
Cer (d35:0)	LC-MS -	598.54	11.22	[M+HCOO-H]-	42379	39727	48317	48996	37069	69526	53815	50859	33936	35785	38542	31783	44590	41053	47283	40117	51575	35985	0.28613	0.44872	0.855622	0.911155	23130	24417	28300	28734	20217	22853	52402	53221	44326	36857	47727		57660	21851	80379	61789	55590		0.00064836	0.0303944	1.90611	2.25344	Y
Cer (d35:0)	LC-MS +	554.555	11.2	[M+H]+	1385003	1641463	1604531	1618079	1337227	1569511	1491585	1424871	1457451	1379880	1388961	1508302	1532128	1501066	1531959	1580312	1433863	1529124	0.189856	0.893972	0.94487	0.994827	1224942	1238391	1425073	1359930	1436408	1205345	1682467	1665276	1588384	1466543	1893944	1624649	1509298	1199238	1797720	2204742	1780139	1586815	0.000998256	0.0449454	1.25743	1.27729	N
Cer (d35:1)	LC-MS -	586.496	10.96	[M+Cl]-	40337	34685	42534	43762	44485	61997	38522	39450	28377	34715	35208	31507	37309	32780	32061	30589	32761	27636	0.0460394	0.0196085	0.775874	0.721195	25045	25679	26279	22915	19958	24090	29817	30675	30380	25738	31110		38280	16164	40825	38398	37233		0.00282138	0.0877079	1.23129	1.4245	Y
Cer (d35:1)	LC-MS -	596.524	10.96	[M+HCOO-H]-	37683	35042	39872	47599	37735	59246	37877	38909	27890	30002	29938	26097	31104	31181	31818	25888	36275	24110	0.0327487	0.0166262	0.741563	0.701369	19073	23077	26559	25421	17464	20788	31944	31045	25606	21885	30610		39371	16221	45157	37275	34006		0.0352115	0.0634691	1.27894	1.5594	Y
Cer (d35:1)	LC-MS +	552.535	10.96	[M+H]+	963311	1031941	1028549	1062484	928656	1060781	811580	806721	776567	758557	822018	852497	929951	727089	813477	751063	709132	626241	3.74465e-05	0.000859163	0.794628	0.750027	634462	572106	670520	611961	558052	525935	770405	780916	709516	653021	1071753	715431	845029	409772	977400	1298567	931349	940429	0.02543	0.0475104	1.3157	1.51203	Y
Cer (d36:0 (2OH))	LC-MS +	584.564	10.86	[M+H]+	266758	287391	271622	290201	270373	325062	274861	256870	254076	236855	249172	238924	312721	283637	288227	255309	282641	238001	0.01209	0.557163	0.882758	0.970275	167229	167947	186974	219647	170401	186587	246296	245894	244579	179885	300819	229814	189230	115169	302704	395689	289826	265634	0.0125615	0.112511	1.31717	1.41816	N
Cer (d36:0(2OH))	LC-MS -	618.521	10.87	[M+Cl]-	85442	74653	89145	73100	75575	105410	65999	69464	50045	59039	66681	56900	89055	66059	65055	74981	78013	63569	0.00479625	0.117878	0.731392	0.867694	46626	45817	48401	41573	31796	45590	56585	62321	60376	54443	57001		60160	30036	65321	73079	66822		0.000899927	0.1053	1.34283	1.3645	N
Cer (d36:0(2OH))	LC-MS -	628.549	10.87	[M+HCOO-H]-	98495	95777	122434	117459	102621	149325	102725	105126	83813	87464	95839	71143	109636	103406	109109	91373	117119	83036	0.041976	0.248348	0.79595	0.894431	64969	61863	70509	64309	50162	60609	92654	98874	86867	71787	92921		82717	39092	112479	82428	87037		0.0019203	0.191301	1.42775	1.30096	Y
Cer (d36:1)	LC-MS -	610.54	10.95	[M+HCOO-H]-	83846	81444	100169	88820	76029	122318	77301	82553	53504	61894	63075	53651	76407	70346	74165	68633	85423	58719	0.0115662	0.0361463	0.709301	0.784786	40428	44227	52900	47970	33585	41446	64283	61571	61676	44988	62215		67405	32536	104674	72030	57496		0.00832684	0.115487	1.3574	1.5389	Y
Cer (d36:1)	LC-MS -	600.512	11.3	[M+Cl]-	363331	322105	358714	360592	386560	597222	327673	330205	245930	296514	297762	275308	308684	245634	247978	252849	275316	256893	0.0533247	0.0208646	0.742464	0.664575	206388	207629	219611	206299	164592	190671	240177	241011	222238	198983	242910		286681	124246	328551	298379	289612		0.0296952	0.140801	1.14993	1.33281	Y
Cer (d36:1)	LC-MS +	566.551	10.95	[M+H]+	1237733	1397711	1380277	1270708	1108588	1260640	857411	797125	966793	904724	996373	939786	1212796	1073506	1263780	1003200	1028695	907365	6.74218e-05	0.0199514	0.713487	0.847653	803682	690612	715823	664740	655519	620869	895002	930939	1017056	871133	1300831	868937	745178	464100	982402	1455175	1016654	968108	0.00636183	0.126269	1.41738	1.35661	Y
Cer (d36:2)	LC-MS -	608.525	10.72	[M+HCOO-H]-	28757	24707	29273	37074	28517	40922	20906	26039	18220	21188	19403	17662	20815	23996	17711	19256	22180	18542	0.00517383	0.00509421	0.652143	0.647292	12393	13906	15282	13707	10898	12736	17241	14423	15495	12703	18042		22098	11714	27661	21858	19328		0.0706046	0.0446607	1.18452	1.56092	Y
Cer (d38:1(2OH))	LC-MS -	654.566	11.3	[M+HCOO-H]-	17847	16104	17849	18465	18597	27012	15960	16916	13616	15772	14705	13309	15326	13148	15253	13430	15200	12243	0.0426302	0.019979	0.779105	0.730103	12722	13127	12991	11240	9594	11322	14314	12872	11936	11371	14439		13538	7013	14831	15449	14821		0.200914	0.469101	1.0975	1.10967	N
CerP (d26:1)	LC-MS +	506.359	6.08	[M+H]+	146385	175492	157228	128763	120078	143691	138408	117660	132630	126888	146208	144468	163960	144598	141603	98407	120494	87490	0.273349	0.218127	0.924997	0.867967	177006	201678	176181	184849	184676	163730	128386	120607	139575	123449	146179	115634	49272	13088	59420	72607	59617	52466	2.22612e-05	6.21452e-07	0.711162	0.281651	N
Sphingosine (d 18:1) // 3-ketosphingosine	LC-MS +	300.293	4.71	[M+H]+	84957	80943	89790	148982	172193	103544	152501	140378	153361	136441	139131	131217	289571	263474	265586	274555	237701	213132	0.125431	3.43449e-05	1.2537	2.26925	63566	56445	63974	72650	64677	0	252593	179964	259791	242866	271877	289093	355211	190904	407263	554105	377731	414504	2.51803e-06	0.000742387	4.65648	7.15727	N

## Sheet: Table 4 L.donovani Sterols
Identification	Technique	Experimental m/z	Retention time	Adduct	5 hours Miltefosine exposure																						24 hours Miltefosine exposure
					No treatment						Lower dose Miltefosine						Higher dose Miltefosine						t-test		Fold change		No treatment						Lower dose Miltefosine						Higher dose Miltefosine						t-test		Fold change
					1	2	3	4	5	6	1	2	3	4	5	6	1	2	3	4	5	6	Low vs none	High vs none	Low vs. none	High vs. none	1	2	3	4	5	6	1	2	3	4	5	6	1	2	3	4	5	6	Low vs none	High vs none	Low vs. none	High vs. none
5,7,22,24(28)-Ergostatetraenol	LC-MS +	377.321	9.13	[M+H-H2O]+	482411	390705	322572	471855	504958	521800	469212	553260	586688	548561	682709	507111	776296	834146	611542	910608	796338	1017210	0.0309167	0.000396474	1.24245	1.83578	406954	374056	367247	405617	421486	410296	604805	490232	606807	573922	493260	654274	985003	786003	791794	848928	654112	777109	0.000867174	0.00017716	1.43495	2.03003
Ergosterol	LC-MS +	379.335	8.98	[M+H-H2O]+	189962	205545	168146	182072	175930	181587	188887	222085	213162	219956	225564	224280	260387	263255	262768	319929	286759	243556	0.00208344	0.000144142	1.17285	1.4835	289665	260438	286208	310755	279058	279805	390618	358209	390809	397915	444161	385182	171582	70844	183224	243065	171261	203151	3.09424e-05	0.00421555	1.38745	0.611472
Zymosterol	LC-MS +	367.336	9.22	[M+H-H2O]+	1145179	1229348	1058605	1198419	1060675	1122791	1056573	1119501	1180547	1179905	1180177	1159517	1114682	1138518	1071670	1160493	959595	929850	0.777814	0.165056	1.00898	0.935406	685311	601623	620797	622610	701294	692199	639101	540221	541239	493859	637314	526533	187002	80965	242069	312654	227175	236020	0.0153003	2.10955e-06	0.860961	0.327711
Fecosterol	LC-MS +	381.354	9.55	[M+H-H2O]+	1006105	1063502	968469	979932	977271	1058874	1238990	1264444	1281745	1235299	1223431	1306216	1729979	1722436	1703230	1975389	1714355	1785583	8.30229e-07	1.18165e-06	1.2471	1.75598	1134177	1181109	1176269	1301883	1308850	1227338	2147679	1907861	2135990	2002202	2149812	1951086	1321762	758053	1547171	1757323	1452420	1490444	1.2869e-07	0.289714	1.67739	1.1361
Cholesterol	LC-MS +	369.352	10.12	[M+H-H2O]+	1157883	1172367	1069879	1050492	1036403	1145909	1273625	1312200	1293937	1332407	1377982	1397782	1730146	1509432	1456871	1699079	1430354	1515216	3.72562e-05	9.04388e-05	1.20428	1.40829	1623208	1539219	1441934	1626899	1658394	1702848	1624820	1612924	1804403	1650546	1824327	1514415	1633114	1175051	1587462	1960704	1563935	1550155	0.267534	0.857802	1.04576	0.987273
Episterol	LC-MS +	381.353	9.92	[M+H-H2O]+	935252	1003858	900836	925546	932592	988406	913194	954111	1007636	891414	997644	965061	981304	910876	895427	1091938	863898	945323	0.780253	0.992083	1.00749	1.0004	1100836	1179222	1225056	1292272	1249855	1409799	1205775	1068297	1334305	1191110	1348207	1163411	652072	400726	815102	1028241	816031	792359	0.698488	0.00114121	0.98043	0.604064

## Sheet: Table 5 L.major Phospholipids
Identification	Technique	Experimental m/z	Retention / Migration time	Adduct	Wild type																Mutant strain
					No treatment				Lower dose Miltefosine				Higher dose Miltefosine				t-test		Fold change		No treatment				Lower dose Miltefosine				Higher dose Miltefosine				t-test		Fold change
					1	2	3	4	1	2	3	4	1	2	3	4	Low vs none	High vs none	Low vs. none	High vs. none	1	2	3	4	1	2	3	4	1	2	3	4	Low vs none	High vs none	Low vs. none	High vs. none
LPA (19:3) // LPE (17:2)	LC-MS -	462.263	5.12	[M-H]-	42863.4	39305.8	47127.2	37360.9	31383.9	40206.7	43064.6	41499.1	46940.1	45230.8	43017.1	36001.3	0.468601	0.737373	0.936979	1.02719	16669.2	18353.3	16930.6	15234.1	15800	13687.4	15722.7	17349.9	17523.8	20139.1	15906.4	17929.2	0.286267	0.360616	0.931129	1.06417
LPC (18:0) // LPC (O-18:0)	LC-MS -	568.363	6.24	[M+HCOO-H]-	184974	148119	146591	116423	154072	134024	119519	155032	237993	261002	229256	277385	0.632506	0.00146339	0.943869	1.687	431604	502580	489767	167255	594067	196071	601147	536488	338426	1.3608e+06	298568	344424	0.524477	0.529999	1.21152	1.47198
LPC (18:4)	LC-MS -	560.3	4.96	[M+HCOO-H]-	540668	275731	603427	192923	254884	160200	168524	285688	317345	631930	318965	558154	0.15837	0.693193	0.539015	1.13247	69748.4	126899	98280.2	28968.6	97472.7	52125.9	167301	46545.1	72394.6	242811	39105.6	45081.7	0.787013	0.737183	1.12211	1.23309
LPC (O-16:1) // LPC (P-16:0)	LC-MS -	524.337	5.96	[M+HCOO-H]-	91026.9	81577.5	89229.1	69888.8	74510.3	74407.7	74546.9	80859.1	103614	98932.7	96395.1	94810.4	0.253777	0.0409268	0.917406	1.18699	190266	185833	190853	179732	194254	141399	172153	191013	169575	183432	170659	183327	0.400141	0.08176	0.935896	0.946842
LPE (16:1)	LC-MS -	450.263	5.17	[M-H]-	35699.8	29728.1	35512.7	28353.6	22329	24077.6	28495.5	26671.2	23785.7	24526.4	24477.2	20115	0.029074	0.010259	0.785598	0.718549	152427	154547	158420	159808	141753	102121	134776	155384	119913	169907	114057	125788	0.136179	0.156562	0.854178	0.84719
LPC (14:1) // LPE (17:1)	LC-MS -	464.277	5.47	[M-H]-	139910	98875.9	137410	90447.1	69350.8	83552.4	87541.8	87566.6	72034.1	74105.5	74378.6	62698.7	0.0680624	0.0344771	0.702917	0.606924	297443	266724	248840	313506	287291	219776	267664	295969	248782	309607	238460	240959	0.557469	0.359443	0.950455	0.921258
LPE (18:0)	LC-MS -	480.31	5.62	[M-H]-	32351.3	30081.9	32352.6	27065.6	24926.5	20509.6	20869.7	29870.6	28270.6	28426.6	29195.8	30327.2	0.0535533	0.354451	0.789292	0.953787	102085	135290	109835	45027.1	138578	38255.2	131402	96877.7	49906.8	199427	52234.6	49018.3	0.917564	0.814542	1.03283	0.893812
LPE (18:0)	LC-MS -	480.311	6.34	[M-H]-	103719	107193	89335.3	113805	91847	87782	78301	85817	127792	128795	139413	127842	0.0335983	0.00664668	0.830201	1.26516	154358	154154	184778	143533	148362	173914	189506	145526	200661	239789	168565	212376	0.723532	0.0445296	1.03217	1.28983
LPE (18:1)	LC-MS -	478.295	5.77	[M-H]-	3.94289e+06	3.41213e+06	4.07743e+06	3.07802e+06	2.00977e+06	2.28851e+06	2.67922e+06	2.62353e+06	1.90671e+06	1.8565e+06	1.67405e+06	1.50934e+06	0.00640942	0.00182197	0.661662	0.47873	1.04012e+07	8.76462e+06	1.00841e+07	1.08634e+07	9.52953e+06	7.77095e+06	9.99705e+06	1.07383e+07	8.97156e+06	1.0174e+07	8.39196e+06	8.41176e+06	0.530203	0.141445	0.948211	0.896193
LPE (18:2)	LC-MS -	476.279	5.4	[M-H]-	1.34195e+07	1.23854e+07	1.32819e+07	1.09296e+07	9.84472e+06	1.17679e+07	1.26756e+07	1.21807e+07	1.33272e+07	1.23738e+07	1.19554e+07	1.06728e+07	0.333788	0.614555	0.929072	0.966267	3.76967e+06	3.4719e+06	3.64967e+06	3.75412e+06	3.78324e+06	3.08348e+06	3.65576e+06	3.8724e+06	3.65029e+06	4.26827e+06	3.17328e+06	3.59438e+06	0.758978	0.967771	0.982897	1.00279
LPE (18:3)	LC-MS -	474.263	5.09	[M-H]-	803235	707156	821050	592485	544580	624051	664480	681036	720776	702325	669764	609737	0.154499	0.390455	0.859853	0.924306	251668	230276	240257	244695	246810	184763	243003	259563	222584	273958	204186	222513	0.663229	0.529336	0.966121	0.95485
LPE (18:4)	LC-MS -	472.248	4.84	[M-H]-	90773.6	70847.6	95657.5	62927.3	47224.2	49684.3	55793.1	57442.8	52325.8	52153.1	49154.6	48306.5	0.0337778	0.0314148	0.656279	0.630657	5222.47	3785.93	5025.41	4224.29	6161.65	5539.52	6190.87	5022.96	5248.26	7191.33	3940.68	7704	0.0389012	0.196525	1.25506	1.3191
LPE (20:0)	LC-MS -	508.341	6.24	[M-H]-	29994.8	22591.3	27909.2	20381.2	24257.2	21451.7	19654	24301.7	38403.2	37802.6	37614.3	41365.8	0.321531	0.00528723	0.888855	1.53837	56257.1	68381.3	58095.6	30085.3	76201.8	27610.8	73962.6	71808.8	56720.6	167805	41763.1	50219.6	0.544198	0.454579	1.17275	1.48722
LPE (20:4)	LC-MS -	500.279	4.96	[M-H]-	93514.6	52993.2	115805	39183.2	50730.6	30837.5	41220.7	55319.4	59831.2	119662	58611.1	105623	0.180421	0.671531	0.590749	1.14007	10580.6	27073.6	14813.6	5398.2	17397.6	8232.6	29233.6	11006.8	11554.6	48246.2	8624.82	11694.9	0.770944	0.622153	1.13833	1.38459
LPE (O-18:0)	LC-MS -	466.33	5.98	[M-H]-	10730.9	14392.8	9925.63	16828.7	80608.5	81836.4	71573.3	81085	301147	285641	250049	273704	1.99687e-06	0.000112718	6.07393	21.4068	12675.8	16554.7	13461.7	15149.2	138473	85779.8	133167	146240	271988	288633	262889	271629	0.00374778	1.28955e-05	8.70761	18.9335
LPE (P-18:0)	LC-MS -	464.315	6.52	[M-H]-	698727	871844	749859	824195	719378	699344	642806	676245	864013	784919	910240	727337	0.070893	0.549931	0.87062	1.04512	413345	375236	464444	379319	346783	437668	449127	323809	403033	377390	329379	446443	0.640276	0.574613	0.954081	0.953381
LPE (P-20:0)	LC-MS -	492.347	7.22	[M-H]-	52308.9	43689.1	38541.3	37411	38520	38910.3	35673.5	45048.1	38216.8	41965.7	32906.8	37538.1	0.421236	0.230944	0.919753	0.875994	75853.7	91079	75817	73876.6	68121.2	65747.4	72896.4	99511.2	86694.2	90767.1	73144.6	87331.3	0.780844	0.376286	0.967311	1.06731
LPI (15:0)	LC-MS -	539.266	9.4	[M-H2O-H]-	93409.7	108118	115281	76830.7	114712	136763	132975	136442	195545	193604	159102	179461	0.0245478	0.000430619	1.32327	1.84868	13252.7	10949.8	12281.9	13527.5	16148.7	15627.8	15032.3	15084.7	15633.9	18682.9	14944.6	12976.1	0.00875583	0.0758313	1.23758	1.24445
LPS (20:5)	LC-MS -	542.251	5.09	[M-H]-	54320.3	46585.5	71038.6	40919.1	43247.7	45149.5	40524.4	48160.2	53950.6	59905.5	53008.4	57620.7	0.267376	0.692564	0.831903	1.0546	24576.2	21843.4	23042.7	23847.9	18081.7	20753.4	28090.5	22032.5	18308.2	36364.2	23132.9	28277.8	0.65014	0.471035	0.953358	1.13689
LPE (16:0)	LC-MS -	452.278	5.59	[M-H]-	5206.67	2975.97	5437.84	2782.33	3865.46	3413.17	1634.59	NaN	NaN	1197.17	1615.46	1218.06	0.303458	0.0277753	0.724528	0.327643	25719.6	26600.7	27516.3	21099.7	11544.3	15220.8	14399.2	9506.03	7090.53	19888.3	6344.04	11189.6	0.000660405	0.0131009	0.502003	0.440996
PC (30:3)	LC-MS -	744.484	7.92	[M+HCOO-H]-	458850	474164	444649	421283	342844	368588	359479	394795	292050	273812	265447	263920	0.00178087	5.27574e-05	0.814758	0.608817	86899.6	80221.3	98555.3	78011.6	93550.1	65040.6	80646.7	84412.9	75706.9	82763.4	71244.5	72562.1	0.53183	0.111067	0.941699	0.87951
PC (32:2)	LC-MS -	774.53	9.15	[M+HCOO-H]-	3.86031e+06	3.93125e+06	3.90616e+06	3.77925e+06	3.73281e+06	3.80156e+06	4.06227e+06	4.16382e+06	3.771e+06	3.62066e+06	3.41782e+06	3.59587e+06	0.551726	0.0260384	1.01832	0.93076	1.38321e+06	1.36133e+06	1.37476e+06	1.18848e+06	1.14718e+06	1.13322e+06	1.09788e+06	1.24964e+06	1.02719e+06	1.05001e+06	1.03279e+06	1.08574e+06	0.027491	0.00679538	0.871912	0.790487
PC (32:3)	LC-MS -	772.515	8.61	[M+HCOO-H]-	3.83489e+06	3.80968e+06	4.01796e+06	3.6903e+06	3.91811e+06	4.31461e+06	3.95109e+06	4.32104e+06	4.13444e+06	4.13143e+06	3.80995e+06	3.81334e+06	0.0777573	0.291171	1.07504	1.03493	737446	747917	793153	746790	722830	610477	650955	678555	630047	586658	569762	686256	0.0224566	0.00720669	0.880181	0.817346
PC (32:4)	LC-MS -	770.499	8.26	[M+HCOO-H]-	1.40699e+06	1.38736e+06	1.40485e+06	1.34377e+06	1.44205e+06	1.5189e+06	1.40223e+06	1.55037e+06	1.4828e+06	1.49795e+06	1.27817e+06	1.31875e+06	0.0658825	0.889536	1.06685	1.00626	161355	137050	159071	156083	161750	107471	112863	158238	136494	102397	120277	129587	0.304309	0.0167257	0.880635	0.796592
PC (34:2)	LC-MS -	802.562	10.05	[M+HCOO-H]-	4.68865e+06	4.28972e+06	3.91631e+06	3.63671e+06	4.373e+06	5.07862e+06	4.94532e+06	4.83246e+06	5.68638e+06	5.61602e+06	5.23425e+06	5.16042e+06	0.0555324	0.0050004	1.16321	1.31248	1.19935e+07	1.17005e+07	1.1736e+07	1.09661e+07	1.12664e+07	1.0042e+07	1.0264e+07	1.1014e+07	9.42997e+06	8.85706e+06	9.74315e+06	1.09876e+07	0.0437889	0.0182001	0.917889	0.840971
PC (34:3)	LC-MS -	800.546	9.43	[M+HCOO-H]-	5.45766e+06	5.29455e+06	5.08724e+06	4.9168e+06	5.41174e+06	6.16422e+06	5.90908e+06	6.10936e+06	7.41196e+06	6.7216e+06	6.712e+06	6.59479e+06	0.017249	0.000591959	1.13674	1.32203	8.92202e+06	8.9784e+06	9.14694e+06	8.63261e+06	8.94085e+06	7.65224e+06	8.19298e+06	8.72032e+06	7.78673e+06	7.5815e+06	7.67809e+06	8.67643e+06	0.155129	0.0220599	0.939081	0.889091
PC (34:4)	LC-MS -	798.531	8.79	[M+HCOO-H]-	1.65379e+06	1.69731e+06	1.65081e+06	1.58354e+06	1.3042e+06	1.48157e+06	1.38425e+06	1.55696e+06	1.49728e+06	1.41975e+06	1.27003e+06	1.23638e+06	0.0228563	0.0127384	0.869643	0.823551	1.21951e+06	1.15045e+06	1.301e+06	1.26188e+06	1.09083e+06	961039	1.02452e+06	1.04556e+06	862371	824434	967280	968619	0.00317845	0.000576839	0.835613	0.734405
PC (36:3)	LC-MS -	828.578	10.15	[M+HCOO-H]-	1.24834e+07	1.19888e+07	1.24344e+07	9.74377e+06	1.07019e+07	1.24858e+07	1.12488e+07	1.05243e+07	1.30624e+07	1.32044e+07	1.18347e+07	1.17467e+07	0.612749	0.34003	0.963781	1.06855	1.97172e+07	1.91963e+07	1.80218e+07	1.8485e+07	2.03136e+07	1.75754e+07	1.73658e+07	1.92943e+07	1.73594e+07	1.52509e+07	1.62699e+07	1.96784e+07	0.79726	0.169754	0.988449	0.909021
PC (36:4)	LC-MS -	826.563	9.5	[M+HCOO-H]-	2.82731e+07	2.91695e+07	2.72612e+07	2.65541e+07	2.25363e+07	2.44136e+07	2.43044e+07	2.46169e+07	2.30447e+07	2.11496e+07	2.11246e+07	2.04058e+07	0.00233262	0.000213361	0.861702	0.770504	1.43735e+07	1.43088e+07	1.50878e+07	1.39236e+07	1.38726e+07	1.24613e+07	1.27461e+07	1.37002e+07	1.20423e+07	1.0722e+07	1.11793e+07	1.30521e+07	0.0313543	0.00784314	0.914836	0.814573
PC (36:5)	LC-MS -	824.546	8.9	[M+HCOO-H]-	3.2798e+07	3.41537e+07	3.31727e+07	3.15462e+07	2.73968e+07	2.98132e+07	2.86947e+07	2.98429e+07	2.60707e+07	2.49845e+07	2.33168e+07	2.30382e+07	0.00240832	0.000115466	0.879071	0.739803	7.4622e+06	7.55431e+06	8.10347e+06	7.2057e+06	6.70542e+06	6.29615e+06	6.52569e+06	6.75195e+06	5.9759e+06	5.78444e+06	5.82858e+06	6.59489e+06	0.00644258	0.00118584	0.866566	0.79747
PS (39:5)	LC-MS -	822.531	8.51	[M-H]-	2.56478e+07	2.58467e+07	2.59039e+07	2.39635e+07	2.19294e+07	2.3932e+07	2.28989e+07	2.43407e+07	2.06687e+07	2.00103e+07	1.85529e+07	1.8343e+07	0.0280918	0.000221785	0.918502	0.765327	2.68267e+06	2.75459e+06	3.19878e+06	2.55462e+06	2.68782e+06	2.17763e+06	2.38679e+06	2.46058e+06	2.16752e+06	2.05759e+06	2.04887e+06	2.31931e+06	0.0829545	0.0122338	0.86794	0.767899
PC (36:6)	LC-MS -	822.53	8.84	[M+HCOO-H]-	2.68872e+06	3.04931e+06	2.86111e+06	2.79274e+06	2.78395e+06	2.88531e+06	2.98079e+06	3.0649e+06	3.12516e+06	3.14265e+06	2.8663e+06	2.99349e+06	0.439009	0.115528	1.02836	1.06458	1.49302e+06	1.55217e+06	1.67672e+06	1.64517e+06	1.44369e+06	1.30687e+06	1.37024e+06	1.5647e+06	1.32794e+06	1.28308e+06	1.32791e+06	1.5294e+06	0.0527704	0.0195145	0.892951	0.858843
PC (36:7) // PS (39:6)	LC-MS -	820.515	8.09	[M+HCOO-H]- // [M-H]-	1.07636e+07	1.101e+07	1.11359e+07	9.93844e+06	9.3656e+06	1.02327e+07	9.59983e+06	1.05567e+07	8.78634e+06	8.74238e+06	7.83529e+06	7.87978e+06	0.0915445	0.000692906	0.927812	0.775855	643987	649142	760884	479240	691771	526966	552929	536893	550578	539021	478283	568801	0.455209	0.186932	0.911302	0.843454
PC (36:8) // PS (39:7)	LC-MS -	818.5	7.79	[M+HCOO-H]- // [M-H]-	1.52908e+06	1.61668e+06	1.66045e+06	1.40439e+06	1.3035e+06	1.33649e+06	1.32496e+06	1.48159e+06	1.11087e+06	1.14626e+06	1.05309e+06	1.00422e+06	0.0369398	0.000965754	0.876974	0.69469	73879.2	82192.7	78548.7	51547	79537.2	58552.3	64884.7	50515.4	71383.7	57742.2	78664.7	52110.1	0.410067	0.502223	0.885808	0.908212
PC (38:5)	LC-MS -	852.577	9.92	[M+HCOO-H]-	2.80729e+06	2.53988e+06	2.25486e+06	2.24101e+06	2.28637e+06	2.38502e+06	2.44749e+06	2.53776e+06	2.20265e+06	2.26843e+06	2.07813e+06	2.05633e+06	0.76361	0.100627	0.981062	0.874275	6.12614e+06	5.96049e+06	6.11545e+06	5.83505e+06	5.53693e+06	4.75929e+06	5.07356e+06	5.45606e+06	4.30626e+06	4.0073e+06	4.26701e+06	4.67801e+06	0.0151396	0.00022583	0.866403	0.717997
PC (38:6)	LC-MS -	850.562	9.29	[M+HCOO-H]-	1.01514e+07	1.05325e+07	1.03708e+07	9.64808e+06	9.31159e+06	9.7802e+06	9.63456e+06	1.03564e+07	9.22335e+06	9.11281e+06	8.15594e+06	8.50667e+06	0.214237	0.00492439	0.960196	0.859861	7.29175e+06	7.30248e+06	7.70612e+06	7.12286e+06	6.85018e+06	5.72797e+06	6.23887e+06	6.77792e+06	5.33202e+06	5.4826e+06	5.47733e+06	5.75257e+06	0.0269918	3.93963e-05	0.86989	0.749223
PC (38:7)	LC-MS -	848.546	9.29	[M+HCOO-H]-	1.01759e+07	9.95348e+06	1.04797e+07	9.78433e+06	9.26357e+06	1.0089e+07	9.80252e+06	1.03514e+07	9.27899e+06	9.21653e+06	8.46247e+06	8.48665e+06	0.459392	0.00520998	0.978042	0.877485	6.04621e+06	6.28751e+06	6.46259e+06	5.81692e+06	5.62882e+06	4.84694e+06	5.26736e+06	5.44316e+06	4.54348e+06	4.33466e+06	4.2821e+06	4.89634e+06	0.00824695	0.000169134	0.860768	0.733613
PC (40:10)	LC-MS -	870.53	8.29	[M+HCOO-H]-	1.40244e+07	1.45984e+07	1.46748e+07	1.30193e+07	1.30211e+07	1.41376e+07	1.35431e+07	1.45867e+07	1.4518e+07	1.45148e+07	1.31106e+07	1.33231e+07	0.634131	0.705961	0.98174	0.984901	2.86008e+06	2.92456e+06	3.16655e+06	2.72021e+06	2.84781e+06	2.3922e+06	2.69054e+06	2.72579e+06	2.46146e+06	2.5754e+06	2.26595e+06	2.68444e+06	0.107814	0.0173029	0.91303	0.855703
PC (40:6)	LC-MS -	878.593	10.3	[M+HCOO-H]-	619748	658147	604981	557633	573575	715482	684392	760225	877425	845066	743960	667296	0.169536	0.0286842	1.12012	1.28405	2.58437e+06	2.4233e+06	2.41282e+06	2.6954e+06	2.88632e+06	2.27868e+06	2.44509e+06	2.88468e+06	2.50618e+06	1.7532e+06	2.74308e+06	2.71771e+06	0.604623	0.705853	1.03746	0.960883
PC (40:7)	LC-MS -	876.578	9.36	[M+HCOO-H]-	6.66271e+06	6.46419e+06	6.39418e+06	5.95264e+06	5.61849e+06	5.75146e+06	5.73412e+06	6.11276e+06	5.04153e+06	4.98365e+06	4.50415e+06	4.373e+06	0.0251159	0.000360198	0.911403	0.742033	9.77985e+06	9.4385e+06	9.97794e+06	9.34506e+06	9.40081e+06	8.35929e+06	9.01084e+06	9.74501e+06	8.33295e+06	7.84882e+06	8.22656e+06	9.29673e+06	0.195369	0.0212735	0.947448	0.874517
PC (40:8)	LC-MS -	874.561	8.86	[M+HCOO-H]-	4.10637e+06	4.01619e+06	3.82363e+06	3.63325e+06	4.6643e+06	2.88162e+06	2.56605e+06	3.78465e+06	3.4233e+06	2.90303e+06	4.1132e+06	2.67855e+06	0.444178	0.147549	0.891984	0.842013	5.14127e+06	5.12542e+06	5.33159e+06	4.93185e+06	5.02512e+06	4.49973e+06	4.75007e+06	4.8685e+06	4.26552e+06	4.07588e+06	4.20056e+06	4.62012e+06	0.0487575	0.00154329	0.932455	0.835946
PC (42:10)	LC-MS -	888.529	8.29	[M+Cl]-	8.81309e+06	9.09848e+06	9.24545e+06	8.09876e+06	8.15912e+06	8.79087e+06	8.28292e+06	9.05227e+06	9.00302e+06	8.95725e+06	8.19868e+06	8.32272e+06	0.491531	0.579472	0.97247	0.978043	1.67864e+06	1.74135e+06	1.87343e+06	1.60506e+06	1.72282e+06	1.41471e+06	1.604e+06	1.58698e+06	1.44871e+06	1.51961e+06	1.36647e+06	1.5709e+06	0.146148	0.0151204	0.917377	0.856087
PC (42:10)	LC-MS -	898.562	8.98	[M+HCOO-H]-	1.45666e+06	1.35593e+06	1.30942e+06	1.15232e+06	1.34844e+06	1.41061e+06	1.33997e+06	1.37052e+06	1.66074e+06	1.47052e+06	1.44304e+06	1.55779e+06	0.503598	0.0390247	1.03701	1.16263	6.31442e+06	6.55409e+06	6.58882e+06	6.23949e+06	6.14427e+06	5.36316e+06	6.0382e+06	5.9605e+06	5.06484e+06	5.20951e+06	4.92845e+06	5.41742e+06	0.0439098	0.000103788	0.914749	0.802442
PC (42:10)	LC-MS -	898.561	8.84	[M+HCOO-H]-	532318	536426	525189	448786	449443	495935	498567	518625	459738	495270	442340	478464	0.463496	0.142892	0.960763	0.918292	930528	983329	1.00894e+06	960320	867836	694400	838561	758237	639186	644020	584884	644407	0.0129753	5.3935e-06	0.81353	0.647031
PC (42:11)	LC-MS -	896.545	8.54	[M+HCOO-H]-	357757	295555	360583	274020	316134	297633	287644	350255	329854	327826	320592	322570	0.740474	0.892524	0.971854	1.01004	1.5646e+06	1.53474e+06	1.57364e+06	1.51586e+06	1.35686e+06	1.15617e+06	1.32869e+06	1.32886e+06	1.04789e+06	1.07659e+06	994281	1.13423e+06	0.00866286	8.05921e-05	0.835467	0.687205
PC (42:7)	LC-MS -	904.606	10.13	[M+HCOO-H]-	921242	934570	1.12064e+06	946401	1.08279e+06	1.21169e+06	1.16615e+06	1.12881e+06	1.0456e+06	1.00864e+06	892547	915831	0.0291509	0.809132	1.16992	0.984644	2.22653e+06	1.79585e+06	2.2041e+06	2.16178e+06	2.10927e+06	1.97415e+06	1.53241e+06	2.2146e+06	1.76995e+06	1.73167e+06	1.77909e+06	1.93232e+06	0.474211	0.0550218	0.933498	0.859895
PC (42:8)	LC-MS -	902.593	9.84	[M+HCOO-H]-	2.01237e+06	1.90755e+06	1.97705e+06	1.85754e+06	1.81675e+06	1.85605e+06	1.90776e+06	1.95804e+06	1.90179e+06	1.80756e+06	1.7586e+06	1.71577e+06	0.289221	0.036458	0.972157	0.926393	3.41998e+06	3.47893e+06	3.40411e+06	3.1778e+06	3.48865e+06	3.04978e+06	3.35688e+06	3.4225e+06	2.91217e+06	2.93602e+06	2.93533e+06	3.10047e+06	0.741901	0.00356563	0.987907	0.881548
PC (42:9)	LC-MS -	900.576	9.32	[M+HCOO-H]-	1.87414e+06	1.84327e+06	1.84595e+06	1.56713e+06	1.6074e+06	1.79561e+06	1.7641e+06	1.83835e+06	1.89688e+06	1.83341e+06	1.56675e+06	1.67311e+06	0.735992	0.713777	0.982467	0.977515	6.49548e+06	6.29262e+06	6.2632e+06	6.09966e+06	5.76516e+06	4.8445e+06	5.65127e+06	5.80346e+06	4.58744e+06	4.58322e+06	4.35297e+06	4.77037e+06	0.0355489	6.78738e-06	0.877278	0.727368
PC (44:10)	LC-MS -	926.591	9.29	[M+HCOO-H]-	361676	308614	342365	276860	269255	294779	280798	309237	285232	259464	232030	222553	0.172136	0.0234374	0.894964	0.774926	1.90997e+06	1.83656e+06	1.89712e+06	1.84763e+06	1.80831e+06	1.47541e+06	1.65706e+06	1.74783e+06	1.20202e+06	1.16865e+06	1.17794e+06	1.31927e+06	0.066052	3.14967e-05	0.892852	0.649806
PC (44:10)	LC-MS -	926.593	9.53	[M+HCOO-H]-	693440	658689	656990	539978	560420	593127	601902	612227	623102	571716	540257	503577	0.274366	0.11772	0.92883	0.878213	2.81185e+06	2.71172e+06	2.75557e+06	2.72202e+06	2.78152e+06	2.40413e+06	2.60912e+06	2.75469e+06	1.99016e+06	1.97035e+06	1.98413e+06	2.20095e+06	0.285942	0.000283306	0.958941	0.740431
PC (44:11)	LC-MS -	924.577	9.27	[M+HCOO-H]-	1.57258e+06	1.17255e+06	1.52511e+06	1.31738e+06	1.30868e+06	1.44937e+06	1.39994e+06	1.47744e+06	1.4625e+06	1.40304e+06	1.20929e+06	1.31075e+06	0.910888	0.660952	1.00856	0.963841	4.82587e+06	4.86416e+06	4.84912e+06	4.58685e+06	4.61537e+06	3.72461e+06	4.48899e+06	4.52933e+06	3.54416e+06	3.59244e+06	3.41089e+06	3.83096e+06	0.118991	6.02884e-05	0.907576	0.751775
PC (44:12)	LC-MS -	922.562	8.81	[M+HCOO-H]-	2.23179e+06	1.91965e+06	2.12035e+06	1.7211e+06	1.81331e+06	2.0221e+06	1.88195e+06	2.07635e+06	1.9953e+06	1.98706e+06	1.77034e+06	1.79054e+06	0.714753	0.423672	0.975079	0.943743	1.05849e+07	1.05872e+07	1.07705e+07	1.04604e+07	9.55754e+06	8.22667e+06	9.44292e+06	9.607e+06	7.01392e+06	7.45738e+06	6.9213e+06	7.65105e+06	0.0220071	8.40208e-05	0.868668	0.684943
PC (44:9)	LC-MS -	928.607	9.8	[M+HCOO-H]-	182721	144728	169505	138047	146920	132346	137495	161095	126525	114044	115099	112301	0.296002	0.0233427	0.910008	0.736956	1.0611e+06	1.02765e+06	1.00724e+06	1.00495e+06	1.04742e+06	903485	1.00066e+06	1.04832e+06	802029	774892	753712	840278	0.527509	0.000103361	0.975358	0.773216
PC (O-14:1) // PC (P-14:0)	LC-MS -	450.299	6.14	[M-H]-	86257.4	111188	93975.8	96922.8	94479.1	98378.2	86150.5	96054.3	124139	108097	121212	97410	0.597703	0.10275	0.965797	1.16097	52028.7	49147.5	60046.5	48843	42873.5	56831.7	59552.7	47180.3	59158	44924.5	43492.2	63306.4	0.855107	0.972688	0.982732	1.00388
PE (30:1)	LC-MS -	660.461	8.99	[M-H]-	77303	65254.7	74447.1	67091.9	70750.7	70811.6	75798	73763.5	76129.7	67349.3	72541.4	67104.1	0.604795	0.94875	1.02473	0.996578	299314	292363	305588	290245	277336	250003	268696	276534	274813	276858	266769	294225	0.0123074	0.0398858	0.903208	0.936974
PE (30:2)	LC-MS -	658.446	8.38	[M-H]-	128115	127902	122669	115724	98426.9	109988	115409	117598	107902	98913.7	96689	92817.5	0.0483389	0.00133602	0.892825	0.801606	59961.8	62772.3	65342.1	55646.9	61217.5	52269.9	54786.9	56820.2	52503.7	57727.9	52518.8	57494.3	0.148832	0.0653007	0.923567	0.903668
PE (31:1)	LC-MS -	674.479	9.44	[M-H]-	32746.1	24258.2	36795.4	30185.4	28326	36694.4	49116.3	22003.1	63983.4	34296.1	27765.5	25462	0.659781	0.504858	1.09803	1.22198	229990	192384	229972	233219	220690	174217	182309	194666	185135	207609	236966	219445	0.0894684	0.555496	0.871626	0.958885
PE (32:1)	LC-MS -	688.493	9.9	[M-H]-	428436	372353	395585	333954	397540	439997	391622	459689	514319	456782	504128	374264	0.177522	0.0871211	1.10359	1.20856	2.57197e+06	2.38488e+06	2.5738e+06	2.79e+06	2.81971e+06	2.47979e+06	2.56678e+06	2.51203e+06	2.46617e+06	2.48408e+06	2.68976e+06	2.59268e+06	0.902829	0.830898	1.00559	0.991478
PE (34:2)	LC-MS -	714.512	10.1	[M-H]-	869688	793423	722690	614341	1.07735e+06	1.53278e+06	1.39514e+06	1.29941e+06	2.31361e+06	2.26896e+06	2.27356e+06	2.02652e+06	0.0039233	3.27353e-06	1.76814	2.96074	4.76648e+06	4.46516e+06	4.87645e+06	4.40412e+06	5.00337e+06	4.29027e+06	4.43417e+06	4.80358e+06	5.16384e+06	4.82176e+06	5.24066e+06	5.53412e+06	0.981748	0.0249981	1.00104	1.12144
PE (34:3)	LC-MS -	712.495	9.46	[M-H]-	672875	573764	628388	586573	781307	825512	763318	829097	1.31835e+06	1.18172e+06	1.21383e+06	1.11248e+06	0.000808511	0.000121831	1.29966	1.96067	1.33314e+06	1.35486e+06	1.33157e+06	1.31765e+06	1.41102e+06	1.23902e+06	1.27226e+06	1.37148e+06	1.5195e+06	1.48237e+06	1.51049e+06	1.64262e+06	0.808408	0.00870072	0.991862	1.15322
PE (34:4)	LC-MS -	756.482	9.9	[M+HCOO-H]-	110433	106790	106556	106220	111080	117253	116676	126258	136121	128222	123068	113266	0.0406694	0.0318657	1.09597	1.16437	465871	448746	448143	462960	458150	431974	464616	446375	471885	427106	447387	481632	0.503271	0.967407	0.986524	1.00126
PE (36:4)	LC-MS -	738.51	9.54	[M-H]-	5.21535e+06	5.62003e+06	5.41524e+06	4.87002e+06	4.52315e+06	5.0758e+06	5.39365e+06	5.25186e+06	6.68008e+06	6.14039e+06	6.11787e+06	5.51496e+06	0.413493	0.0316923	0.958516	1.15779	2.25418e+06	2.13028e+06	2.22094e+06	2.06365e+06	2.39092e+06	2.09674e+06	2.21208e+06	2.179e+06	2.54441e+06	2.4177e+06	2.63162e+06	2.67857e+06	0.517219	0.00178523	1.02419	1.18494
PE (36:5)	LC-MS -	736.494	8.93	[M-H]-	4.52203e+06	4.92528e+06	4.86207e+06	4.46319e+06	4.14303e+06	4.53926e+06	4.57295e+06	4.63161e+06	5.51044e+06	5.04922e+06	5.14521e+06	4.6992e+06	0.219548	0.0977041	0.952819	1.08691	731498	816116	822991	805587	871800	749217	796353	830239	881906	889410	879159	969577	0.613948	0.0104931	1.02249	1.13975
PS (36:5)	LC-MS -	780.48	9.45	[M-H]-	55786.3	50587.1	72963.6	75868.7	89148.8	90331.1	78482.7	90881.8	171107	158521	176775	135730	0.0249182	0.000235412	1.36691	2.51614	155217	162178	183404	153439	156884	153241	171606	174460	218481	179382	196317	217848	0.957049	0.016927	1.00298	1.24118
PE (36:6)	LC-MS -	734.478	8.53	[M-H]-	2.17219e+06	2.32527e+06	2.4066e+06	2.12089e+06	2.01342e+06	2.13689e+06	2.15025e+06	2.27253e+06	2.56573e+06	2.37911e+06	2.34032e+06	2.1646e+06	0.233718	0.355345	0.949932	1.04707	184559	137919	204730	155316	186046	132943	157950	136680	179991	167728	131291	186801	0.406549	0.836493	0.899041	0.975513
PE (38:4)	LC-MS -	766.538	9.5	[M-H]-	975440	1.28737e+06	1.23095e+06	1.1788e+06	1.02233e+06	837905	1.11806e+06	1.11393e+06	961044	913628	946829	1.01182e+06	0.175358	0.0485931	0.8758	0.820389	680983	551763	644509	536851	639959	425928	539816	609991	433932	391434	472147	492401	0.436205	0.0128997	0.917812	0.74144
PE (38:5)	LC-MS -	764.522	8.9	[M-H]-	1.62004e+06	1.63748e+06	1.63417e+06	1.57802e+06	1.39701e+06	1.4827e+06	1.32573e+06	1.46708e+06	1.28051e+06	1.16768e+06	1.14123e+06	1.1419e+06	0.00736004	0.000268488	0.87678	0.731302	400697	422505	400960	457602	302768	249797	413994	341691	317757	197591	297487	274796	0.0672827	0.00545538	0.777903	0.64672
PE (38:6)	LC-MS -	762.507	8.51	[M-H]-	1.21483e+06	1.22499e+06	1.27594e+06	1.13712e+06	1.09817e+06	1.10659e+06	1.13382e+06	1.15151e+06	1.00445e+06	981942	915035	931613	0.0429264	0.000545605	0.925241	0.789848	107165	121217	134460	104226	118737	97424.3	113670	94931.9	88466.2	64853.5	74574.3	87129.1	0.29165	0.00593042	0.909425	0.67447
PE (38:6)	LC-MS -	762.508	8.9	[M-H]-	1.50005e+06	1.48945e+06	1.53752e+06	1.38685e+06	1.26547e+06	1.3173e+06	1.30503e+06	1.39936e+06	1.20525e+06	1.16049e+06	1.06703e+06	1.04733e+06	0.010891	0.00039345	0.894027	0.757556	375308	373717	400885	354719	339774	289991	311969	324279	296899	301413	274285	337320	0.00572307	0.00478858	0.841413	0.804131
PE (38:7)	LC-MS -	760.493	8.09	[M-H]-	484830	552704	603643	455439	427988	513315	510446	546405	394072	477300	374815	412822	0.579502	0.0396748	0.953038	0.79128	18532.4	20189.3	29036.8	40734.6	44910.2	44464.8	16187.2	56918.1	42409.1	34871.2	30393.2	50160.9	0.237699	0.116031	1.49761	1.45479
PS (38:7)	LC-MS -	804.481	8.93	[M-H]-	462403	539919	515389	485070	468834	501467	501331	506874	612682	580418	592670	517940	0.764833	0.0310413	0.987879	1.15026	77412.8	67613.9	83733.4	72553.4	83104.9	82361.6	80754.3	76352.9	105105	90150.2	89644.6	108637	0.228444	0.010866	1.07056	1.30607
PS (38:8)	LC-MS -	802.469	8.93	[M-H]-	466443	539189	512421	482370	463829	493883	501349	506380	619468	577580	592407	523573	0.660957	0.0246963	0.982512	1.15627	81164.2	67104.4	81640.2	69846.9	83177	86556.5	78255.9	78434.8	94720.2	92354.1	93726.7	109433	0.184976	0.00626048	1.08897	1.30184
PE (40:10)	LC-MS -	782.479	8.3	[M-H]-	271264	292040	310385	255539	287282	306805	290333	317675	378958	380258	361141	340100	0.249523	0.00191462	1.06453	1.29332	24460.5	4710.32	16937.7	9279.64	16091.9	12128.2	16013	15176.3	18797	13954.7	18885.6	15754.7	0.834413	0.547467	1.0726	1.21672
PE (40:6)	LC-MS -	790.541	10.03	[M-H]-	285718	365043	418507	528128	505925	348176	533756	236592	513727	518782	379821	397496	0.940322	0.43384	1.01693	1.13298	973747	747945	960270	1047335	1086212	504839	474522	454445	768805	499362	895369	677131	0.141031	0.0822797	0.675736	0.761716
PE (40:8)	LC-MS -	786.513	9.15	[M-H]-	1170829	1188993	1184363	1045479	1144776	1245684	1220119	1275481	1501767	1399358	1349369	1318249	0.146445	0.00377707	1.06458	1.21332	384257	367377	377800	370483	425400	377064	411930	423327	453774	470472	457882	504448	0.0480544	0.00195445	1.09188	1.25779
PE (40:9)	LC-MS -	784.496	8.66	[M-H]-	998753	989626	978310	872099	1.02559e+06	1.15037e+06	1.15852e+06	1.16967e+06	1.30785e+06	1.26252e+06	1.2486e+06	1.27641e+06	0.0102511	0.000559926	1.17332	1.32734	143724	108750	113135	128472	139988	115858	277081	136582	149266	139178	127138	163711	0.323448	0.103533	1.35506	1.17247
PE (40:9)	LC-MS -	830.499	7.85	[M-H]-	59851.8	57779.8	44941.4	65694.8	43546.4	53449.8	69359.1	47333	52265.4	74270.7	53113.6	46694	0.630891	0.951001	0.93613	0.991571	172322	180449	203083	211707	215905	214856	217342	234699	169771	171048	194256	232042	0.0446928	0.995115	1.15014	0.999422
PS (42:9)	LC-MS -	856.513	8.33	[M-H]-	282455	310684	300407	277264	238690	275523	256273	283492	266829	248282	208850	247778	0.0639577	0.0178837	0.900213	0.829972	140551	146518	143755	126323	122477	108442	114551	105593	107302	110703	112505	122598	0.00426499	0.00428534	0.809595	0.813265
PE (42:10) // PI (31:1)	LC-MS -	810.51	8.29	[M-H]-	495454	611768	503973	461931	531265	504671	528015	493357	427012	551391	487837	505428	0.91312	0.563878	0.992371	0.95106	69276.9	78728	161741	90066.6	103942	86877.4	107119	96183.7	100352	101186	82499.4	125325	0.951102	0.921598	0.985768	1.02389
PS (42:10)	LC-MS -	854.498	9.16	[M-H]-	106815	106297	129855	105942	110859	167930	126886	122019	145251	156498	119805	128777	0.221734	0.0500259	1.1755	1.22593	71932.9	60196.9	65425.7	41586.9	59889	27264	30075.8	28175.3	76585.3	79049.7	57457	89287.7	0.0631852	0.140424	0.608024	1.26443
PE (42:9)	LC-MS -	812.524	8.63	[M-H]-	1.5347e+06	1.46347e+06	1.4483e+06	1.38384e+06	1.35252e+06	1.44677e+06	1.47619e+06	1.43494e+06	1.51287e+06	1.50377e+06	1.27528e+06	1.40132e+06	0.490373	0.614032	0.979437	0.976491	871155	858006	885899	813508	934284	792868	801882	817812	792851	785051	681736	879787	0.603137	0.173739	0.976165	0.915667
PI (33:0)	LC-MS -	823.535	8.51	[M-H]-	8.42159e+06	8.5549e+06	8.58556e+06	7.93258e+06	7.17406e+06	7.86569e+06	7.51119e+06	8.00699e+06	6.76511e+06	6.61961e+06	6.066e+06	6.03774e+06	0.0236679	0.000206051	0.912323	0.760971	933882	906387	1.06926e+06	869682	932564	740488	773333	828247	729498	687810	680833	798274	0.0823121	0.00761099	0.866486	0.766407
PI (36:3)	LC-MS -	859.534	8.3	[M-H]-	366168	359689	417743	374888	286040	336442	349129	355832	349262	329790	324236	327378	0.0602124	0.0291939	0.874188	0.87631	152693	132622	120389	97850.8	107482	100038	92767.8	79698.4	78344.1	100370	95916.4	100545	0.0679535	0.0608028	0.754606	0.745053
PI (39:3)	LC-MS -	903.594	9.57	[M-H]-	192595	198995	192359	251833	172907	189495	227626	238713	217949	214636	199123	206001	0.936476	0.976098	0.991577	1.00231	511383	520966	541081	528735	495915	415608	464019	485757	323634	365223	366537	395381	0.0369416	0.000497229	0.88542	0.690134
PI (41:5)	LC-MS -	925.581	9.05	[M-H]-	701322	592216	670832	515756	545376	565638	579753	606511	585338	549505	480896	503291	0.360283	0.120929	0.926275	0.854404	4.35718e+06	4.40401e+06	4.40974e+06	4.28219e+06	3.80595e+06	3.55923e+06	3.92216e+06	4.03835e+06	3.0163e+06	3.00161e+06	2.91792e+06	3.17052e+06	0.0106491	6.0161e-06	0.878106	0.69365
PIP (38:3)	LC-MS -	949.52	5.09	[M-H2O-H]-	1.08542e+06	874979	1.14353e+06	731843	691157	741549	797152	866270	924286	975599	858100	909488	0.146622	0.694121	0.807172	0.956124	339314	355226	353846	296091	315605	234494	383378	340547	294244	567837	247244	296541	0.633107	0.848771	0.947598	1.04566
PS (33:1)	LC-MS -	746.498	8.37	[M-H]-	497408	544759	511444	464428	423312	392566	352833	425558	319079	306886	293599	334153	0.00432174	0.000278589	0.790008	0.621255	145177	183441	141630	132471	125891	114843	125653	129765	145819	107576	113515	121258	0.0947504	0.0912266	0.823188	0.809944
PS (38:4)	LC-MS -	810.526	8.63	[M-H]-	2.30839e+06	2.50886e+06	2.45314e+06	2.28182e+06	2.01161e+06	2.29067e+06	2.25113e+06	2.07505e+06	2.15075e+06	2.10813e+06	1.67182e+06	2.05492e+06	0.0394029	0.029045	0.903295	0.835997	778783	805835	744497	686675	716022	637104	691490	688254	617935	600917	543829	688270	0.0673453	0.0118917	0.906187	0.812706
LPC (14:1) // LPE (17:1)	LC-MS +	466.29	5.47	[M+H]+	60942.1	44971.7	51911.3	50250.9	35782.9	42942.1	45021.5	41270	41741.9	38951	34567.5	29675.3	0.0396634	0.0107744	0.793059	0.696552	152666	133080	149310	125734	129035	109601	138051	136022	104463	116584	110298	130434	0.236637	0.0278143	0.91426	0.823443
LPC (15:1) // LPE (18:1)	LC-MS +	480.307	5.88	[M+H]+	342531	151697	357618	138027	149750	102565	119667	199611	220237	300193	155745	296309	0.177295	0.952056	0.57744	0.982433	983817	1.16814e+06	1.32689e+06	324051	702054	457731	1.19921e+06	898025	500533	2.3269e+06	360244	559916	0.633652	0.979781	0.856458	0.98546
LPC (15:1) // LPE (18:1)	LC-MS +	480.308	5.77	[M+H]+	1.44782e+06	1.12477e+06	1.33169e+06	1.15164e+06	781358	907260	996517	1.00473e+06	752435	720736	709118	586851	0.0128341	0.00196026	0.729811	0.547703	3.88005e+06	3.40642e+06	4.11672e+06	3.33176e+06	3.64995e+06	3.14706e+06	4.01698e+06	3.95801e+06	3.1221e+06	3.16911e+06	2.88399e+06	3.44009e+06	0.974154	0.0619415	1.00251	0.856147
LPC (16:0) // LPE (19:0) // PC (O-16:0)	LC-MS +	496.339	5.62	[M+H]+	133460	121840	103266	91547.6	134107	101059	102669	120836	182707	188579	213198	220480	0.867079	0.000512767	1.01901	1.78836	394446	484990	445044	167843	682019	212849	655933	479934	385867	1.11074e+06	329806	340242	0.34371	0.454769	1.36079	1.45187
LPC (17:0) // PC (O-17:0) // LPE (20:0)	LC-MS +	510.354	6.05	[M+H]+	44568.3	35753.3	39155.7	34734.8	45203.4	36936.3	34762.3	40726.1	62588.4	62863.6	72497.3	64955.7	0.797779	0.000149402	1.02215	1.70483	83817.6	106513	98923.9	46386.9	88147.9	62875.7	114127	82140	82726.3	190373	71676.5	78823.5	0.870251	0.518098	1.03471	1.26206
LPC (18:4)	LC-MS +	516.308	4.96	[M+H]+	439042	262021	557934	180128	220300	132858	169076	259605	283617	496845	259877	445385	0.148347	0.914565	0.543274	1.03238	56295.5	106739	77142.4	25099.9	77459	41265.3	139193	42552.5	54471.9	183169	32571.2	34921.8	0.770146	0.814116	1.13266	1.15025
LPC (O-18:1) // LPC (P-18:0)	LC-MS +	508.375	6.6	[M+H]+	103442	96225.2	101309	82482.3	54541.2	52449.5	54838.1	68386.7	58915.7	62047.9	68441.5	64296.1	0.000849409	0.00304175	0.600367	0.661614	119937	125161	164578	113371	135073	100451	124711	138448	127472	133403	109075	121847	0.687681	0.568768	0.95342	0.940254
LPC (P-15:0) // LPE (O-18:1)	LC-MS +	466.327	5.54	[M+H]+	38361.2	29554.5	36072.2	25676.2	28452.8	28552.4	31870.5	34062.9	37444.9	33616.9	26421.4	29892.1	0.627919	0.88437	0.948131	0.982348	112573	120270	111329	93427.8	102879	86944.5	119663	108555	85105.8	101720	79716.5	91789.6	0.602027	0.0377294	0.955306	0.818856
LPE (18:2)	LC-MS +	478.292	5.4	[M+H]+	482682	288134	513033	251281	251019	202061	188719	303111	378297	487208	321010	518621	0.109804	0.620995	0.615524	1.11074	284842	397961	377139	102667	205960	129512	413817	289747	179678	849078	128486	192790	0.745296	0.811684	0.893711	1.16121
LPE (18:3)	LC-MS +	476.276	5.09	[M+H]+	301973	252938	290176	243947	210630	242590	249423	256963	287922	286990	268774	243818	0.116723	0.983316	0.881154	0.998596	101604	99123.6	101059	94292	95033	87705.7	107408	91776	87509.9	84668.6	76515.4	83168.9	0.482357	0.00191567	0.964261	0.837872
LPE (P-16:0)	LC-MS +	438.298	5.89	[M+H]+	43774.5	41406.5	43232.5	44050.1	42090.5	39608.5	33314.8	42874.2	59919.4	48871	58162	49439.1	0.191454	0.0290365	0.915486	1.25471	70763.6	71517.4	71262.4	63079.2	51780.1	63346.6	59938.5	49459.9	67416.8	56751.4	57750.9	79426.9	0.0199708	0.537591	0.811666	0.944775
PC (22:1)	LC-MS +	574.391	6.37	[M+H-H2O]+	139469	115877	130218	106337	124845	67513.5	57369.6	83424.8	97246.4	112061	126799	153477	0.0691556	0.968764	0.677277	0.99529	280406	392787	354186	153875	284604	115566	368669	242331	163948	672694	144675	157687	0.588813	0.943375	0.856015	0.964233
PC (29:1) // PE (32:1)	LC-MS +	690.508	9.92	[M+H]+	282891	206105	248218	234674	238819	252094	268589	202769	293028	323994	383323	296170	0.913502	0.023499	0.990104	1.33401	1.85488e+06	1.63199e+06	1.90946e+06	2.122e+06	2.00223e+06	1.45261e+06	1.85468e+06	1.96719e+06	1.86332e+06	1.67563e+06	1.86033e+06	2.09415e+06	0.721707	0.964008	0.967863	0.996688
PC (31:3) // PE (34:3)	LC-MS +	714.51	9.47	[M+H]+	500056	431075	455032	372218	457193	560651	620463	637392	991749	888912	969035	789118	0.0435085	0.000366623	1.2942	2.06941	1.04852e+06	1.13445e+06	1.23403e+06	1.09777e+06	1.07017e+06	941790	1.16064e+06	996194	1.30309e+06	1.1174e+06	1.17108e+06	1.33812e+06	0.211457	0.168958	0.923366	1.0919
PC (32:1) // PE (35:1)	LC-MS +	732.555	9.88	[M+H]+	2.33689e+06	2.3179e+06	1.94155e+06	2.29546e+06	1.689e+06	2.20576e+06	1.9957e+06	2.20076e+06	1.93478e+06	1.98667e+06	1.91692e+06	1.55124e+06	0.243622	0.0340115	0.909964	0.831058	1.3954e+07	1.24564e+07	1.46618e+07	1.21578e+07	1.29818e+07	9.32154e+06	1.08191e+07	1.1811e+07	9.09801e+06	8.00005e+06	7.10265e+06	1.06175e+07	0.081543	0.00355584	0.84414	0.654109
PC (32:4) // PE (35:4)	LC-MS +	726.507	8.24	[M+H]+	2.85614e+06	2.75217e+06	2.57886e+06	2.60543e+06	2.41414e+06	2.89505e+06	2.74403e+06	2.8803e+06	2.6199e+06	2.73032e+06	2.29517e+06	2.30108e+06	0.79646	0.163286	1.01306	0.921601	199246	216730	296990	211925	210399	166468	171237	195045	172945	139950	173582	161607	0.133378	0.0463135	0.803498	0.700712
PC (33:2) // PE (36:2)	LC-MS +	744.554	9.64	[M+H]+	1.03622e+06	819924	989559	989843	664111	901244	877448	964346	1.09201e+06	815645	823924	655231	0.237071	0.327404	0.888309	0.883007	1.79706e+06	2.0058e+06	1.96622e+06	1.65401e+06	1.52801e+06	1.37149e+06	1.34929e+06	1.56848e+06	1.26894e+06	1.13232e+06	1.18406e+06	1.53819e+06	0.00836185	0.00329608	0.783674	0.690213
PC (33:3) // PE (36:3)	LC-MS +	742.542	9.12	[M+H]+	2.08625e+06	1.67122e+06	1.25259e+06	1.40751e+06	1.61458e+06	1.77235e+06	2.05792e+06	2.00547e+06	1.6914e+06	1.734e+06	2.15832e+06	1.23424e+06	0.275618	0.716189	1.16092	1.06239	628197	1.11835e+06	1.11698e+06	706995	864989	649736	485879	854552	426366	458901	458025	820069	0.309405	0.0760844	0.799647	0.605895
PC (33:3) // PE (36:3)	LC-MS +	742.538	9.1	[M+H]+	1.18952e+06	1.03077e+06	1.23099e+06	1.04069e+06	955191	1.2444e+06	1.27598e+06	1.13283e+06	1.0331e+06	1.32039e+06	1.11083e+06	990900	0.755109	0.921775	1.02592	0.991818	794995	752287	735839	630709	650386	479735	487803	599057	469172	402053	421738	603141	0.0197615	0.00503682	0.760848	0.650726
PC (33:4) // PE (36:4)	LC-MS +	740.523	9.55	[M+H]+	3.75345e+06	3.65121e+06	3.84693e+06	3.81762e+06	3.00363e+06	3.46626e+06	3.94069e+06	3.51595e+06	4.91028e+06	3.89854e+06	3.94165e+06	3.8377e+06	0.233779	0.234017	0.924171	1.1008	1.29249e+06	1.68437e+06	1.31115e+06	1.40885e+06	1.91962e+06	1.33112e+06	1.39826e+06	1.52989e+06	1.95171e+06	1.28476e+06	2.08817e+06	2.33225e+06	0.482483	0.113362	1.08461	1.34405
PC (33:5) // PE (36:5)	LC-MS +	738.507	8.94	[M+H]+	3.49063e+06	3.3368e+06	3.48344e+06	3.28282e+06	2.94903e+06	3.19061e+06	3.26978e+06	3.01514e+06	3.78602e+06	3.40604e+06	3.3509e+06	3.04876e+06	0.0215323	0.997703	0.913994	0.999855	609659	537997	613046	463891	568209	502886	569433	511321	455581	441789	537224	633732	0.667371	0.516877	0.967301	0.929755
PC (34:2)	LC-MS +	758.57	10.12	[M+H]+	6.0374e+06	5.16781e+06	5.2889e+06	5.32242e+06	5.62334e+06	6.57188e+06	6.27408e+06	6.83496e+06	8.02712e+06	7.35442e+06	7.50068e+06	5.64057e+06	0.0398619	0.0407562	1.15987	1.30739	3.0777e+07	3.00225e+07	3.45526e+07	2.92231e+07	3.03622e+07	2.19443e+07	2.38361e+07	2.81984e+07	2.3553e+07	1.72442e+07	2.01e+07	2.58304e+07	0.0764713	0.00802733	0.837575	0.696187
PC (34:3) // PE (37:3)	LC-MS +	756.553	9.42	[M+H]+	1.59937e+07	1.47872e+07	1.46301e+07	1.488e+07	1.69112e+07	1.82687e+07	1.625e+07	1.72779e+07	2.09212e+07	2.01698e+07	2.18884e+07	1.54241e+07	0.00829557	0.0480092	1.1396	1.30042	2.77636e+07	2.93668e+07	3.21295e+07	2.58313e+07	2.9974e+07	2.15026e+07	2.4565e+07	2.47991e+07	2.33934e+07	1.82964e+07	2.24833e+07	2.51284e+07	0.160786	0.0171342	0.876181	0.775919
PC (34:4) // PE (37:4)	LC-MS +	754.538	8.82	[M+H]+	3.36702e+06	3.20454e+06	3.27306e+06	3.09887e+06	2.37282e+06	2.82491e+06	2.66157e+06	2.87052e+06	2.75979e+06	2.58446e+06	2.41573e+06	2.09487e+06	0.00935991	0.00748781	0.828974	0.761376	2.26889e+06	2.37792e+06	2.54595e+06	2.10739e+06	2.21048e+06	1.64273e+06	1.78105e+06	1.99639e+06	1.68413e+06	1.48247e+06	1.469e+06	1.7411e+06	0.0388496	0.000966391	0.820487	0.685655
PC (35:3) // PE (38:3)	LC-MS +	770.569	9.77	[M+H]+	3.79435e+06	3.59722e+06	3.54472e+06	3.59469e+06	3.14237e+06	3.67799e+06	3.49252e+06	3.74825e+06	4.14408e+06	3.86783e+06	3.7848e+06	3.14609e+06	0.467413	0.665503	0.967666	1.02834	6.19426e+06	6.1276e+06	6.67213e+06	5.80155e+06	6.69765e+06	4.76994e+06	5.22628e+06	5.84913e+06	5.51596e+06	4.07797e+06	4.59821e+06	5.60755e+06	0.281815	0.0344513	0.909156	0.798518
PC (35:3) // PE (38:3)	LC-MS +	770.569	9.73	[M+H]+	4.66839e+06	3.90781e+06	4.07001e+06	4.59687e+06	3.32813e+06	5.39988e+06	4.3375e+06	5.47082e+06	5.23897e+06	5.00108e+06	4.92682e+06	3.35198e+06	0.583591	0.534318	1.075	1.07399	2.34226e+06	2.43618e+06	2.5603e+06	2.25327e+06	2.41627e+06	1.54423e+06	1.49806e+06	2.2779e+06	1.90381e+06	4.88666e+06	1.63772e+06	1.964e+06	0.147444	0.811358	0.806551	1.08342
PC (35:4) // PE (38:4)	LC-MS +	768.553	9.42	[M+H]+	1.23106e+06	1.1481e+06	1.1702e+06	1.12061e+06	1.07176e+06	1.27608e+06	1.17492e+06	1.15841e+06	1.43358e+06	1.3618e+06	1.27737e+06	1.22292e+06	0.95592	0.0346413	1.0024	1.13398	512677	485116	491765	409271	521570	450924	456727	440551	460481	387120	352070	476575	0.811563	0.189262	0.984698	0.882779
PC (35:4) // PE (38:4)	LC-MS +	768.553	9.13	[M+H]+	4.15714e+06	4.20915e+06	4.07791e+06	4.03994e+06	2.99709e+06	3.6352e+06	3.63758e+06	3.39433e+06	3.26747e+06	3.23449e+06	2.79534e+06	2.70345e+06	0.0154759	0.00322986	0.82893	0.728017	2.0802e+06	2.25937e+06	2.42756e+06	2.08411e+06	2.35014e+06	1.64259e+06	1.72578e+06	1.77602e+06	1.5199e+06	1.43511e+06	1.37876e+06	1.8252e+06	0.126913	0.00222378	0.846722	0.695831
PC (35:6) // PE (38:6)	LC-MS +	764.524	8.66	[M+H]+	522868	570248	579534	538197	511447	622659	568716	600588	702434	678564	656571	649670	0.442318	0.000581116	1.04187	1.21548	114947	133263	132084	113886	109460	91115.1	143581	120050	112529	103873	119510	141772	0.568626	0.687127	0.939344	0.966617
PC (36:3) // PE (39:3)	LC-MS +	784.585	10.23	[M+H]+	2.31403e+07	1.97716e+07	1.54226e+07	2.19691e+07	1.71359e+07	2.09812e+07	2.10924e+07	2.22051e+07	2.51587e+07	2.06132e+07	2.26377e+07	1.20144e+07	0.896332	0.993121	1.01384	1.0015	5.92685e+07	5.69132e+07	6.71764e+07	5.71797e+07	6.27489e+07	4.55751e+07	4.90512e+07	5.97851e+07	5.07533e+07	3.66633e+07	4.05898e+07	4.60454e+07	0.278139	0.00614425	0.902812	0.723595
PC (36:4)	LC-MS +	782.57	9.85	[M+H]+	6.46719e+06	6.25963e+06	6.02263e+06	6.4417e+06	5.10271e+06	5.82938e+06	5.84918e+06	5.89451e+06	6.07727e+06	5.98071e+06	5.68229e+06	5.08076e+06	0.0362179	0.0712518	0.900149	0.905915	1.62242e+07	1.60702e+07	1.75063e+07	1.46891e+07	1.53059e+07	1.16351e+07	1.31165e+07	1.42064e+07	1.23709e+07	9.85693e+06	1.04197e+07	1.35896e+07	0.042423	0.00639451	0.841435	0.716969
PC (36:5)	LC-MS +	802.536	8.44	[M+Na]+	2.19916e+06	2.2226e+06	2.25321e+06	2.14363e+06	1.55608e+06	1.71473e+06	1.75205e+06	1.93141e+06	1.41794e+06	1.42009e+06	1.36612e+06	1.19115e+06	0.00639323	0.000116229	0.788591	0.611809	860764	855208	912834	846570	815911	696510	770389	778986	777136	625456	682796	811144	0.0169748	0.0363031	0.880997	0.833444
PC (36:5) // PE (39:5)	LC-MS +	780.553	9.1	[M+H]+	6.14748e+07	6.11018e+07	6.00866e+07	5.81229e+07	4.26658e+07	5.13912e+07	5.04017e+07	5.25398e+07	4.06931e+07	3.76156e+07	3.57804e+07	3.00367e+07	0.0119708	0.000795767	0.818148	0.598564	6.987e+06	6.62253e+06	7.32955e+06	5.74282e+06	6.3902e+06	4.61283e+06	5.14759e+06	5.78677e+06	5.37805e+06	4.30119e+06	4.6532e+06	5.12864e+06	0.0614659	0.00635353	0.822183	0.729375
PC (36:6) // PE (39:6)	LC-MS +	778.538	8.53	[M+H]+	4.20047e+07	4.22359e+07	4.06362e+07	4.03566e+07	3.28819e+07	3.87614e+07	3.72071e+07	3.81473e+07	3.09839e+07	2.99784e+07	2.8372e+07	2.56794e+07	0.0349604	0.000567011	0.889637	0.696068	3.13993e+06	3.34851e+06	3.87973e+06	2.82725e+06	3.32589e+06	2.56651e+06	2.74593e+06	2.59806e+06	2.77996e+06	2.43705e+06	1.6314e+06	2.69124e+06	0.136827	0.0381003	0.851537	0.722951
PC (36:7) // PE (39:7)	LC-MS +	776.523	8.09	[M+H]+	8.9582e+06	8.50303e+06	8.67645e+06	8.16756e+06	7.15778e+06	8.50067e+06	8.10025e+06	8.66156e+06	6.78719e+06	6.78072e+06	6.0294e+06	5.38281e+06	0.272459	0.00258488	0.945053	0.728172	412621	392236	436234	316325	419717	256891	286015	320592	330108	314804	289587	614887	0.174149	0.981421	0.823939	0.994845
PC (36:7) // PE (39:7)	LC-MS +	776.522	8.22	[M+H]+	4.89081e+06	4.53499e+06	3.73404e+06	3.75392e+06	3.6687e+06	4.26786e+06	4.29229e+06	4.54365e+06	3.56692e+06	3.77291e+06	3.26398e+06	3.40812e+06	0.922023	0.0814039	0.991649	0.828434	297546	312955	357451	219453	307833	228212	251878	226166	248334	245912	211341	215434	0.262309	0.0992277	0.854038	0.775659
PC (36:7) // PE (39:7)	LC-MS +	798.505	8.22	[M+Na]+	1.21538e+06	1.20651e+06	1.12535e+06	1.03726e+06	1.01828e+06	1.1306e+06	1.08799e+06	1.11429e+06	912317	941717	902835	861740	0.282999	0.00600745	0.949104	0.789315	76389.2	65563.6	95961.1	71569.4	80114.6	49830.5	52315.8	56508.8	79274.5	65401.4	45780.3	82294.1	0.114295	0.421786	0.771511	0.881309
PC (36:8) // PE (39:8)	LC-MS +	774.507	7.79	[M+H]+	1.34559e+06	1.34702e+06	1.42912e+06	1.29792e+06	1.09659e+06	1.24157e+06	1.22905e+06	1.3022e+06	1.03051e+06	1.00048e+06	933444	927623	0.0428988	5.14464e-05	0.898471	0.718138	65704.8	52669.4	68685.9	50271.8	66248.2	72239.5	29938.4	58954.8	52034.5	39056.2	31070.8	40870.5	0.822451	0.0260202	0.958071	0.686937
PE (42:5)	LC-MS +	822.598	10.25	[M+H]+	635069	638816	740870	671529	578138	611193	520981	636462	607330	527497	597558	513906	0.0513823	0.0182249	0.873614	0.836208	2.25103e+06	2.19931e+06	2.52994e+06	2.24987e+06	2.48032e+06	1.80228e+06	1.99205e+06	2.22828e+06	1.90334e+06	1.40914e+06	1.73333e+06	2.02018e+06	0.326132	0.018027	0.921214	0.765534
PC (39:6) // PE (42:6)	LC-MS +	820.584	9.63	[M+H]+	507849	388720	454689	394086	344653	374901	403567	468386	291669	334961	306039	240134	0.357551	0.00752399	0.911859	0.671961	1.723e+06	1.70978e+06	1.86206e+06	1.64412e+06	1.70479e+06	1.2803e+06	1.39687e+06	1.67735e+06	1.28746e+06	984768	1.15692e+06	1.39281e+06	0.124645	0.00419547	0.87323	0.69491
PC (39:6) // PE (42:6)	LC-MS +	820.584	10.08	[M+H]+	668567	605332	645825	563197	568166	651379	626113	670134	724768	680170	657058	576332	0.806534	0.358422	1.01324	1.06259	2.97652e+06	3.02106e+06	3.3375e+06	3.01233e+06	3.33029e+06	2.51001e+06	2.78239e+06	3.03452e+06	2.764e+06	2.11727e+06	2.51505e+06	3.08852e+06	0.421364	0.103722	0.944102	0.849152
PC (38:4) // PE (41:4)	LC-MS +	810.599	10.45	[M+H]+	5.54162e+06	5.3155e+06	5.41751e+06	5.11788e+06	4.46412e+06	6.0324e+06	6.04306e+06	5.49499e+06	5.84169e+06	5.25859e+06	4.38543e+06	4.01712e+06	0.699583	0.33975	1.03001	0.911666	1.15264e+07	1.11167e+07	1.24769e+07	1.21534e+07	1.35059e+07	8.34302e+06	9.96125e+06	1.30958e+07	9.89258e+06	4.76307e+06	8.56704e+06	9.51244e+06	0.672645	0.0492164	0.949922	0.692466
PC (38:6)	LC-MS +	806.569	9.67	[M+H]+	3.54134e+06	3.0234e+06	3.25208e+06	2.94994e+06	3.08036e+06	3.59775e+06	3.49577e+06	3.72645e+06	4.35452e+06	3.96629e+06	4.01029e+06	3.03683e+06	0.192569	0.100983	1.08879	1.20375	3.18998e+07	3.09159e+07	3.37553e+07	3.06536e+07	3.44597e+07	2.67199e+07	2.88288e+07	3.26945e+07	3.21742e+07	2.34513e+07	2.76883e+07	3.48667e+07	0.584717	0.442145	0.964459	0.928913
PC (38:7) // PE (41:7)	LC-MS +	804.553	8.8	[M+H]+	9.55165e+06	8.09517e+06	8.99591e+06	8.22026e+06	6.77133e+06	8.73849e+06	8.30881e+06	8.19073e+06	8.09257e+06	7.1132e+06	6.95444e+06	5.9035e+06	0.242318	0.0256215	0.918147	0.804971	3.97509e+06	4.2511e+06	4.82296e+06	3.45517e+06	4.1695e+06	2.92922e+06	3.2743e+06	3.61527e+06	2.98312e+06	2.55275e+06	2.46186e+06	3.0135e+06	0.156955	0.0100854	0.847553	0.667172
PC (41:7) // PE (44:7)	LC-MS +	846.598	10.18	[M+H]+	398818	384984	343098	367256	390968	423226	364921	357882	383235	429759	326337	375088	0.595754	0.843864	1.02867	1.01356	1.15283e+06	1.17722e+06	1.26228e+06	1.14546e+06	1.16223e+06	964591	991224	1.11323e+06	945397	747087	829508	990421	0.0709024	0.00610878	0.893089	0.741361
PC (39:5) // PE (42:5)	LC-MS +	844.582	9.52	[M+Na]+	459982	471731	374290	362933	359240	429516	415709	505809	551468	510093	410618	322259	0.811046	0.617532	1.02477	1.0752	833424	834866	908266	807355	686079	553190	855850	811480	649445	501109	453681	712058	0.178059	0.0165153	0.858947	0.684502
PC (39:7) // PE (42:7)	LC-MS +	818.569	9.4	[M+H]+	2.25293e+06	1.98042e+06	1.91554e+06	2.05887e+06	1.94582e+06	1.91178e+06	2.20284e+06	2.25274e+06	1.81625e+06	2.01089e+06	1.97176e+06	1.76186e+06	0.824798	0.13994	1.01284	0.921171	4.85294e+06	4.95829e+06	4.74622e+06	4.34251e+06	4.907e+06	3.85841e+06	4.1481e+06	4.46402e+06	4.2032e+06	3.0327e+06	3.34379e+06	4.34167e+06	0.206931	0.0455567	0.919448	0.789492
PC (39:8) // PE (42:8)	LC-MS +	816.553	8.79	[M+H]+	1.07748e+06	1.2365e+06	1.17651e+06	1.2327e+06	820081	1.01645e+06	1.0578e+06	1.07157e+06	847619	792875	802500	757476	0.0400938	0.000485213	0.839666	0.677608	458305	558260	408035	521457	580295	316379	384595	413661	345769	318233	307872	398488	0.380704	0.0143837	0.870956	0.704173
PC (40:10)	LC-MS +	826.538	8.29	[M+H]+	2.17436e+07	2.22059e+07	2.21391e+07	1.97664e+07	1.90527e+07	2.20705e+07	2.13966e+07	2.26107e+07	2.14608e+07	2.19548e+07	1.97373e+07	1.81436e+07	0.858857	0.321897	0.991562	0.946906	2.9632e+06	3.1635e+06	3.41442e+06	2.6815e+06	3.31199e+06	2.45354e+06	2.7192e+06	2.74812e+06	2.70768e+06	2.59829e+06	2.30329e+06	2.73179e+06	0.339514	0.0499121	0.919021	0.846059
PC (40:6) // PE (43:6)	LC-MS +	834.6	10.03	[M+H]+	7.78567e+06	2.85358e+06	7.19877e+06	6.73525e+06	5.61586e+06	6.59294e+06	6.58397e+06	6.64234e+06	5.99973e+06	5.44285e+06	5.93491e+06	4.06823e+06	0.861698	0.552008	1.03507	0.872726	4.26541e+07	3.81146e+07	4.44569e+07	4.1531e+07	4.02928e+07	3.0119e+07	3.25003e+07	4.28368e+07	2.93943e+07	2.21846e+07	3.01343e+07	3.39838e+07	0.18738	0.00733222	0.874022	0.693808
PC (40:7)	LC-MS +	832.585	9.73	[M+H]+	3.79613e+07	3.44309e+07	3.42786e+07	2.97477e+07	2.9317e+07	3.45715e+07	3.38064e+07	3.50968e+07	3.10246e+07	2.87871e+07	2.86818e+07	2.28532e+07	0.687271	0.0415998	0.973414	0.816214	1.4379e+08	1.44036e+08	1.54731e+08	1.36375e+08	1.60629e+08	1.21136e+08	1.3881e+08	1.4147e+08	1.33105e+08	9.94179e+07	1.13563e+08	1.41269e+08	0.659376	0.0892031	0.970833	0.841817
PC (40:7)	LC-MS +	832.585	9.4	[M+H]+	3.384e+07	3.19266e+07	3.28577e+07	2.99184e+07	2.54567e+07	3.04609e+07	2.91356e+07	3.07738e+07	2.83991e+07	2.64531e+07	2.48772e+07	2.15049e+07	0.0810348	0.0106601	0.901078	0.787553	5.07089e+07	5.19435e+07	5.5941e+07	4.61557e+07	5.11564e+07	3.75638e+07	4.49804e+07	4.71265e+07	3.97605e+07	3.26798e+07	3.3398e+07	4.37044e+07	0.143047	0.00690927	0.883164	0.73037
PC (42:10)	LC-MS +	854.568	8.99	[M+H]+	4.61285e+06	3.38905e+06	3.59082e+06	3.22858e+06	2.90584e+06	3.66203e+06	3.19205e+06	3.57903e+06	3.78881e+06	3.60124e+06	3.29633e+06	2.86937e+06	0.350121	0.431266	0.899985	0.914614	1.36104e+07	1.38594e+07	1.45681e+07	1.23404e+07	1.34866e+07	1.02141e+07	1.1285e+07	1.20096e+07	1.01819e+07	8.77853e+06	9.37033e+06	1.17577e+07	0.0737766	0.00525551	0.864228	0.737214
PC (40:8)	LC-MS +	852.548	8.55	[M+Na]+	1.43758e+06	1.29794e+06	1.26932e+06	1.26509e+06	1.16194e+06	1.37782e+06	1.34279e+06	1.38647e+06	1.31737e+06	1.26505e+06	1.25917e+06	1.12971e+06	0.997359	0.238169	0.999825	0.943333	1.94914e+06	2.01301e+06	2.08306e+06	1.84768e+06	1.84242e+06	1.41817e+06	1.64973e+06	1.68157e+06	1.43573e+06	1.32649e+06	1.25504e+06	1.56051e+06	0.0248347	0.000610623	0.835168	0.706682
PC (40:9)	LC-MS +	828.553	8.64	[M+H]+	9.93489e+07	9.94056e+07	1.00544e+08	9.32485e+07	8.48206e+07	1.00951e+08	9.59316e+07	9.96265e+07	9.71399e+07	9.58262e+07	8.85547e+07	7.96953e+07	0.52204	0.145301	0.971424	0.920186	4.16363e+07	4.24341e+07	4.61496e+07	3.87375e+07	4.38268e+07	3.21434e+07	3.48533e+07	3.94026e+07	3.67288e+07	2.9734e+07	3.12515e+07	3.87293e+07	0.179513	0.0247135	0.889135	0.807562
PC (44:9)	LC-MS +	884.614	9.85	[M+H]+	293935	214678	247953	233601	182258	191368	202487	225726	201884	181800	169928	153938	0.0622626	0.0162747	0.809801	0.714575	4.55642e+06	4.39846e+06	4.7595e+06	4.18181e+06	4.82069e+06	3.67912e+06	4.26215e+06	4.4839e+06	3.4225e+06	2.89699e+06	2.83163e+06	3.6838e+06	0.575503	0.0035066	0.963661	0.717187
PC (42:7)	LC-MS +	860.615	9.55	[M+H]+	1.54169e+06	1.33465e+06	1.32648e+06	1.23212e+06	1.13e+06	1.32586e+06	1.27614e+06	1.31677e+06	1.24994e+06	1.14954e+06	1.11554e+06	965981	0.275435	0.0352741	0.928949	0.824481	7.67074e+06	7.56376e+06	8.13341e+06	6.97669e+06	7.72321e+06	5.61145e+06	6.38946e+06	6.99384e+06	5.24877e+06	4.30022e+06	4.48377e+06	5.672e+06	0.139685	0.000792479	0.880485	0.649366
PC (42:8)	LC-MS +	858.603	9.62	[M+H]+	626377	518144	518239	535276	439363	539825	463670	595100	515232	423669	373755	369751	0.402315	0.0252818	0.927172	0.765413	3.48985e+06	3.67653e+06	3.79735e+06	3.17028e+06	3.31972e+06	2.47565e+06	2.92743e+06	3.18156e+06	2.01832e+06	1.73589e+06	1.91686e+06	2.24836e+06	0.0555317	0.000147784	0.84225	0.560311
PC (42:8)	LC-MS +	858.6	9.87	[M+H]+	3.30497e+06	3.17203e+06	3.32698e+06	2.89866e+06	2.62642e+06	3.31598e+06	2.99905e+06	3.28718e+06	3.26129e+06	2.94033e+06	2.81219e+06	2.53478e+06	0.556725	0.168062	0.962683	0.909148	1.21286e+07	1.37937e+07	1.44502e+07	1.2017e+07	1.6484e+07	1.14298e+07	1.23767e+07	1.11724e+07	1.04054e+07	1.05249e+07	9.42348e+06	1.15847e+07	0.873722	0.015206	0.982316	0.800513
PC (42:9)	LC-MS +	856.585	9.4	[M+H]+	8.90467e+06	8.68816e+06	8.60978e+06	7.72999e+06	7.77107e+06	9.29607e+06	8.89936e+06	9.42894e+06	9.27887e+06	8.10711e+06	7.69242e+06	7.13498e+06	0.457606	0.450322	1.04311	0.949335	2.35704e+07	2.91302e+07	3.15019e+07	2.64263e+07	2.52387e+07	2.13665e+07	2.59041e+07	2.60428e+07	1.57215e+07	1.69914e+07	1.73154e+07	2.33382e+07	0.197023	0.00835879	0.890835	0.663178
PC (44:10)	LC-MS +	882.6	9.55	[M+H]+	1.65956e+06	1.4414e+06	1.45985e+06	1.32944e+06	1.12226e+06	1.33571e+06	1.34018e+06	1.42593e+06	1.32118e+06	1.18782e+06	1.10457e+06	972562	0.128092	0.0175819	0.886903	0.778596	7.91962e+06	7.80606e+06	8.39173e+06	7.24417e+06	7.97403e+06	5.88696e+06	6.6668e+06	7.22957e+06	5.49518e+06	4.52443e+06	4.60845e+06	5.90587e+06	0.136876	0.000942456	0.885075	0.654748
PC (44:11)	LC-MS +	880.585	9.07	[M+H]+	3.72738e+06	3.67601e+06	3.82716e+06	3.29506e+06	2.97119e+06	2.91359e+06	3.02253e+06	3.63828e+06	3.00662e+06	2.63672e+06	2.64603e+06	2.53524e+06	0.057463	0.00106456	0.863687	0.745208	2.77704e+07	2.76457e+07	2.94388e+07	2.53752e+07	2.55622e+07	1.90583e+07	2.23378e+07	2.33397e+07	1.70445e+07	1.44707e+07	1.38976e+07	1.83336e+07	0.0257924	0.000172201	0.819177	0.578302
PC (44:11)	LC-MS +	880.585	9.3	[M+H]+	1.92846e+06	1.63987e+06	1.71378e+06	1.50861e+06	1.35534e+06	1.8264e+06	1.68166e+06	1.77966e+06	1.70526e+06	1.61444e+06	1.36476e+06	1.36463e+06	0.798068	0.184808	0.978255	0.890789	7.06569e+06	7.01177e+06	7.71003e+06	6.16452e+06	6.60583e+06	4.41823e+06	5.67847e+06	6.01616e+06	4.22584e+06	3.81098e+06	3.54211e+06	4.58499e+06	0.0637872	0.000438368	0.812775	0.578274
PC (44:12)	LC-MS +	878.569	8.82	[M+H]+	4.24543e+06	3.31483e+06	3.4331e+06	3.07731e+06	2.89568e+06	3.38915e+06	3.29527e+06	3.56199e+06	3.323e+06	3.11295e+06	2.78119e+06	2.67802e+06	0.462366	0.125461	0.934006	0.845387	2.07945e+07	2.14749e+07	2.24235e+07	1.87061e+07	1.9394e+07	1.39775e+07	1.67431e+07	1.72727e+07	1.27874e+07	1.20826e+07	1.03789e+07	1.36178e+07	0.0297057	0.00018881	0.80801	0.585938
PE (32:3)	LC-MS +	686.476	8.65	[M+H]+	190538	210630	182582	182084	181573	211355	210032	212275	277540	247173	251828	217473	0.262927	0.0112919	1.06451	1.29795	99316.1	106343	112681	98305.9	111378	87824.3	102977	115564	134142	105812	115741	107205	0.970283	0.182214	1.00263	1.11102
PE (33:1)	LC-MS +	704.524	9.01	[M+H]+	737169	787116	739534	694529	546357	611119	639270	620687	560066	552740	499578	441336	0.00278104	0.000839562	0.817157	0.694212	1.15209e+06	1.14974e+06	1.25252e+06	1.07403e+06	1.0419e+06	840703	955578	1.01971e+06	912748	773274	812449	930621	0.0171378	0.0013085	0.833527	0.740882
PE (40:8)	LC-MS +	788.523	9.15	[M+H]+	1.08149e+06	1.19675e+06	1.00105e+06	954299	1.00283e+06	971468	1.08849e+06	1.2009e+06	1.47047e+06	1.05253e+06	1.13084e+06	1.12355e+06	0.922143	0.265342	1.00711	1.12845	300780	266620	285483	250470	361191	284123	328735	308123	332047	349060	340708	443734	0.0697039	0.0322855	1.16207	1.32827
PE (44:8)	LC-MS +	844.585	9.5	[M+H]+	499527	419255	487402	428171	388288	425036	446737	453586	433804	439607	436641	307751	0.279085	0.214362	0.934196	0.881947	698996	722717	810492	648979	691038	532179	554169	655606	515409	504038	512486	619803	0.0721093	0.00627363	0.844442	0.746823

## Sheet: Table 6 L.major Sphingolipids
Identification	Technique	Experimental m/z	Retention / Migration time	Adduct	Wild type																Mutant strain																Also in L.donovani data?
					No treatment				Lower dose Miltefosine				Higher dose Miltefosine				t-test		Fold change		No treatment				Lower dose Miltefosine				Higher dose Miltefosine				t-test		Fold change
					1	2	3	4	1	2	3	4	1	2	3	4	Low vs none	High vs none	Low vs. none	High vs. none	1	2	3	4	1	2	3	4	1	2	3	4	Low vs none	High vs none	Low vs. none	High vs. none
C16 Sphinganine	LC-MS +	274.273	4.48	[M+H]+	1.06789e+06	1.15373e+06	1.34019e+06	1.01932e+06	1.22218e+06	1.15175e+06	1.23424e+06	1.08452e+06	2.10482e+06	2.08512e+06	2.0772e+06	1.43438e+06	0.739578	0.0114224	1.02435	1.68114	0	0	0	0	0	0	0	0	0	0	0	0	NC	NC	NC	NC	Y
C16 Sphinganine-1-phosphate	LC-MS -	352.226	4.62	[M-H]-	194047	249048	270291	163844	207037	231795	229460	273063	336882	300928	320259	291577	0.594289	0.0246518	1.0731	1.42454	13612	13635.6	8033.55	NaN	12570.2	15400.2	7470.69	1688.88	11117.8	16591.1	3556.35	17908.9	0.517687	0.893222	0.789303	1.04533	N
Cer (33:1)	LC-MS +	524.504	10.53	[M+H]+	122051	73911.4	125697	112913	107557	103311	164012	151704	209643	221893	251521	180577	0.283812	0.00149032	1.21173	1.98732	0	0	0	0	0	0	0	0	0	0	0	0	NC	NC	NC	NC	N
Cer (34:0)	LC-MS +	540.534	11.21	[M+H]+	1.17491e+06	1.16113e+06	1.19061e+06	1.16768e+06	1.51571e+06	1.54625e+06	1.69639e+06	1.59892e+06	2.46416e+06	2.1937e+06	2.3827e+06	2.15328e+06	0.00153751	0.000589408	1.35425	1.9585	0	0	0	0	0	0	0	0	0	0	0	0	NC	NC	NC	NC	Y
Cer (d33:1)	LC-MS -	568.495	10.53	[M+HCOO-H]-	80098.7	64743.7	67785.3	67580.2	87865.5	93341.3	91382.2	95018.9	144041	152791	140380	146519	0.00380898	3.96084e-06	1.31191	2.08321	3873.21	3998.27	4994.61	2687.49	4818.83	2554.33	3142.43	1823.34	3648.63	4160.62	4133.38	3893.72	0.353556	0.892883	0.793319	1.01818	N
Cer (d34:0(2OH))	LC-MS -	554.515	10.41	[M-H]-	107648	107401	109219	102503	127884	147605	128807	133832	176099	190507	168501	171727	0.00591772	0.00033522	1.26093	1.65624	2205.74	7519.24	4851.14	4816.34	12936.4	7101.04	2572.64	3827.18	4391.43	6870.38	3345.3	8904.71	0.526596	0.557221	1.36328	1.21242	N
Cer (d34:0(2OH))	LC-MS +	556.529	10.41	[M+H]+	669832	590992	608016	643992	682273	768983	794509	800069	1.09336e+06	1.08578e+06	978377	891854	0.00878606	0.00204855	1.21211	1.61148	0	0	0	0	0	0	0	0	0	0	0	0	NC	NC	NC	NC	Y
Cer (d34:0)	LC-MS -	584.527	11.19	[M+HCOO-H]-	1.62944e+06	1.8241e+06	1.8716e+06	1.56164e+06	2.14602e+06	2.3308e+06	2.5e+06	2.4187e+06	3.72624e+06	3.27436e+06	3.50564e+06	3.0681e+06	0.00106791	0.000246642	1.36428	1.97107	19924.8	29775.6	41253.2	16631.7	46364.9	22305.6	15174.5	13139.2	33731.8	31068.2	11302.9	45169.1	0.788983	0.716318	0.901463	1.12722	Y
Cer (d34:0)	LC-MS -	574.498	11.19	[M+Cl]-	217541	231197	247413	186640	264830	300563	315216	314969	472195	411136	429527	396254	0.00433556	8.65948e-05	1.35431	1.93603	0	0	0	0	0	0	0	0	0	0	0	0	NC	NC	NC	NC	Y
Cer (d34:1)	LC-MS -	536.505	10.91	[M-H]-	355128	316707	314192	315507	396793	445696	408435	431862	620808	633279	566494	593244	0.000713077	1.41591e-05	1.29293	1.8546	0	0	0	0	9482.53	0	0	0	0	0	0	0	0.391002	NC	NC	NC	Y
Cer (d34:1)	LC-MS -	572.482	10.92	[M+Cl]-	1.36764e+06	1.20412e+06	1.21639e+06	1.17311e+06	1.50872e+06	1.62157e+06	1.5418e+06	1.60204e+06	2.2858e+06	2.36246e+06	2.16632e+06	2.18853e+06	0.00138303	3.72497e-06	1.26462	1.81468	11181.7	18920.6	32296.8	10401.2	27973.1	12447	8188.99	7265.42	23446.4	17982.3	8276.36	30297.4	0.567111	0.802489	0.767504	1.09893	Y
Cer (d34:1)	LC-MS -	582.512	10.92	[M+HCOO-H]-	8.45459e+06	7.6543e+06	7.38011e+06	7.45358e+06	9.82753e+06	1.07613e+07	1.0106e+07	1.04218e+07	1.51714e+07	1.57233e+07	1.4053e+07	1.45622e+07	0.000249132	1.02282e-05	1.32881	1.92324	85026	99575.7	183918	60212.7	163197	79548	49485.5	48688.3	135730	106603	52465.8	163694	0.58488	0.842567	0.795178	1.06941	Y
Cer (d34:1)	LC-MS +	538.519	10.93	[M+H]+	9.93006e+06	8.03604e+06	8.2722e+06	9.55596e+06	1.11129e+07	1.14659e+07	1.17462e+07	1.18595e+07	1.7225e+07	1.85125e+07	1.69638e+07	1.66107e+07	0.0075982	1.1888e-05	1.29028	1.9364	132075	133949	257377	54558.6	301477	117438	53094.9	61564.3	199019	158916	60026.3	228631	0.882106	0.768883	0.923205	1.11875	Y
Cer (d35:0)	LC-MS -	598.542	11.46	[M+HCOO-H]-	39216.4	42268.5	48017.1	40982.4	50381	52493.6	55019.1	54917.3	89963.3	85739.6	82946.9	74529	0.00535826	0.00014557	1.24827	1.95431	0	0	1044.18	0	0	0	0	0	0	0	0	0	0.391002	0.391002	0	0	Y
Cer (d35:1)	LC-MS +	552.536	11.19	[M+H]+	697419	567410	568752	665414	745593	790715	747947	715969	1.06238e+06	1.12214e+06	1.07299e+06	1.12476e+06	0.0248346	0.000134042	1.20057	1.75361	0	0	0	0	0	0	0	0	0	0	0	0	NC	NC	NC	NC	Y
Cer (d35:1)	LC-MS -	586.498	11.29	[M+Cl]-	55925.2	45317.1	50425.7	43484.1	55607.4	57179.5	56230.2	59172.8	82256.3	84306.7	73609.2	80138.1	0.0551825	0.000161382	1.16929	1.64134	0	0	0	0	0	0	0	0	0	0	0	0	NC	NC	NC	NC	Y
Cer (d35:1)	LC-MS -	596.527	11.19	[M+HCOO-H]-	292887	259254	258443	253251	340216	361429	320441	343425	523047	541706	471439	503073	0.000903774	3.83959e-05	1.28357	1.9169	0	0	6757.09	0	4387.59	0	3894.92	0	6315.34	0	0	5407.38	0.860668	0.623221	1.22575	1.73488	Y
Cer (d36:0(2OH))	LC-MS -	628.552	11.2	[M+HCOO-H]-	181922	163661	160613	154962	161857	152999	176251	171062	166958	169564	168091	173441	0.975127	0.527166	1.00153	1.02555	0	0	0	0	0	0	0	0	0	0	0	0	NC	NC	NC	NC	Y
Cer (d36:1)	LC-MS -	610.543	11.64	[M+HCOO-H]-	1.39149e+06	1.19665e+06	1.38933e+06	1.19033e+06	1.2651e+06	1.42049e+06	1.3695e+06	1.48542e+06	1.823e+06	1.96367e+06	1.64722e+06	1.67927e+06	0.253407	0.00223548	1.07212	1.37644	52367.1	71056.8	71172.8	54130.8	144760	101937	91820.4	125784	206761	218626	211374	254679	0.0136428	0.000118421	1.8667	3.584	Y
Cer (d36:1)	LC-MS -	600.513	11.64	[M+Cl]-	144767	126997	130808	118555	129463	146862	151427	143274	198741	195012	163021	174461	0.136275	0.00321651	1.09574	1.40318	5344.39	7367.92	7373.79	4753.1	15217.2	12789.1	7150.24	12294.3	21916.9	25663.3	22666.8	26417.4	0.0371542	3.55216e-05	1.91032	3.89161	Y
Cer (d36:1)	LC-MS -	610.543	11.64	[M+HCOO-H]-	1.39149e+06	1.19665e+06	1.38933e+06	1.19033e+06	1.2651e+06	1.42049e+06	1.3695e+06	1.48542e+06	1.823e+06	1.96367e+06	1.64722e+06	1.67927e+06	0.253407	0.00223548	1.07212	1.37644	52367.1	71056.8	71172.8	54130.8	144760	101937	91820.4	125784	206761	218626	211374	254679	0.0136428	0.000118421	1.8667	3.584	Y
Cer (d36:1)	LC-MS +	548.538	11.64	[M+H-H2O]+	741838	575267	617613	683829	685729	722087	718635	690759	899821	919314	932716	890574	0.271095	0.0043945	1.07587	1.39101	38155.2	48480.3	45754.3	45395.4	94684.3	70537	53404.4	74610.7	146839	130279	94594.5	153355	0.0381664	0.00621285	1.64938	2.95338	N
Cer (d36:1)	LC-MS +	566.55	11.64	[M+H]+	1.54197e+06	1.22668e+06	1.27309e+06	1.4171e+06	1.39758e+06	1.4789e+06	1.52799e+06	1.41832e+06	1.84183e+06	1.82407e+06	1.87165e+06	1.83069e+06	0.305763	0.00622798	1.06667	1.34978	73631.1	91669.7	101308	47761.4	170388	128305	115126	132596	271983	264747	201189	312769	0.0132706	0.00135213	1.73812	3.34219	Y
Cer (d36:2)	LC-MS -	608.527	11.02	[M+HCOO-H]-	53708.7	82172.2	52950.8	54690.9	92153.9	104004	85486.1	71907	126588	115763	121537	124867	0.0305829	0.00175021	1.45182	2.00702	13371.8	39707.6	26249.7	31179.5	42890.2	59458.3	31194.7	24301.2	59682.2	53883.3	52989.3	64391.9	NC	NC	NC	NC	Y
Dihydroceramide	LC-MS +	330.299	4.82	[M+H]+	43222.5	52524.2	69298.5	54468.1	64386	58310	60538.8	68089.5	78157.7	86620.4	73773.7	69750.2	0.244116	0.0175458	1.14492	1.40448	0	0	0	0	0	0	0	0	0	0	0	0	NC	NC	NC	NC	N
N,N-Dimethylsphingosine	LC-MS +	328.321	7.33	[M+H]+	89809.9	79497.8	75840.7	82869.6	70976.5	73422.9	66194.9	81345.9	74038.4	78561.9	79668	79846.8	0.0832082	0.287606	0.890013	0.951518	85697.9	75729.3	75943	72612.1	66673.8	62731.2	64441.5	67917.2	68760.2	83286.6	78740.4	79081.4	0.0173194	0.994805	0.844448	0.999633	N
SM (d34:2)	LC-MS -	745.552	8.37	[M+HCOO-H]-	108232	47809.3	84995.2	45739.7	52953.5	40777.2	61984.6	54744.2	72673.7	80477.9	78200.8	110629	0.301905	0.465431	0.733881	1.1925	190533	151629	159950	103700	175333	107315	116928	145860	130165	181473	138670	145094	0.547401	0.907187	0.900337	0.982817	N
Sphingosine (d18:1) / 3-ketosphinganine	LC-MS +	300.289	4.86	[M+H]+	102133	83732.5	88880.1	85933.7	93787.1	102383	84873.7	101944	143674	200082	147992	172825	0.37614	0.00693959	1.06185	1.84256	94180.5	114595	103622	86106.8	177491	133357	117466	153141	196474	214293	156665	199500	0.0301824	0.00182845	1.45909	1.92453	N

## Sheet: Table 7 L.major sterols
Identification	Technique	Experimental m/z	Retention / Migration time	Adduct	Wild type																Mutant strain
					No treatment				Lower dose Miltefosine				Higher dose Miltefosine				t-test		Fold change		No treatment				Lower dose Miltefosine				Higher dose Miltefosine				t-test		Fold change
					1	2	3	4	1	2	3	4	1	2	3	4	Low vs none	High vs none	Low vs. none	High vs. none	1	2	3	4	1	2	3	4	1	2	3	4	Low vs none	High vs none	Low vs. none	High vs. none
Ergosterol	LC-MS +	379.335	9.41	[M+H-H2O]+	1.09791e+06	1.13374e+06	1.15235e+06	1.06343e+06	1.15007e+06	1.18485e+06	1.22709e+06	1.1624e+06	1.33057e+06	1.25323e+06	1.2675e+06	1.23245e+06	0.0380708	0.00153227	1.06228	1.14308	575093	557899	628220	534749	609571	560520	649191	579864	612231	607462	537010	617602	0.387885	0.502752	1.04494	1.03412
5,7,24(28)-Ergostatrienol / 5-Dehydroepisterol	LC-MS +	379.335	9.85	[M+H-H2O]+	0	0	0	0	0	0	0	0	0	0	0	0	NC	NC	NC	NC	293992	275657	286921	270137	281802	271496	293170	274060	252161	282527	243725	260093	0.838643	0.0755149	0.994515	0.921717
5,7,22,24(28)-Ergostatetraenol	LC-MS +	377.32	9.41	[M+H-H2O]+	1.19323e+06	1.22852e+06	1.21748e+06	1.12811e+06	1.24964e+06	1.32446e+06	1.3106e+06	1.31627e+06	1.52192e+06	1.40878e+06	1.39023e+06	1.41036e+06	0.00978928	0.000909525	1.09096	1.2022	606930	575105	631745	536502	623206	565083	667028	592159	621915	637651	561817	613804	0.449764	0.452553	1.04135	1.03613
Cholesterol	LC-MS +	369.351	10.46	[M+H-H2O]+	73625.9	60380.6	75174.6	41706.7	49031.9	54873.4	51976.8	72095.6	46091.5	70871.9	49381.8	54889.2	0.564588	0.468061	0.908684	0.881806	144013	116882	141428	110360	165275	117466	125731	133737	127972	138580	144132	132907	0.604602	0.448953	1.05759	1.06029

## Sheet: Miltefosine related metabolites
Technique	Experimental m/z	Retention time	5 hours Miltefosine exposure																		24 hours Miltefosine exposure
			No treatment						Lower dose Miltefosine						Higher dose Miltefosine						No treatment						Lower dose Miltefosine						Higher dose Miltefosine
			1	2	3	4	5	6	1	2	3	4	5	6	1	2	3	4	5	6	1	2	3	4	5	6	1	2	3	4	5	6	1	2	3	4	5	6
LC-MS -	469.304	5.53	0	0	0	0	0	0	26857	28086	27640	28876	26959	24717	26900	30812	27118	28399	31522	29406	0	0	0	0	0	0	25898	31582	25930	29164	29832		30977	23449	28077	27097	30073
LC-MS +	488.269	5.54	0	0	0	0	0	0	535399	539889	441757	534761	570400	540792	590572	648855	608846	659250	566200	602352	0	0	0	0	0	0	598307	653529	548421	568262	634355	560381	647728	467445	612152	629838	648593	587953
LC-MS +	490.265	5.52	0	0	0	0	0	0	243675	223115	203785	197929	264453	249549	255640	215536	267196	303601	257964	219070	0	0	0	0	0	0	199360	237273	243923	173916	258222	206995	203621	106013	229636	300637	245723	230894
LC-MS +	492.277	5.55	0	0	0	0	0	0	942854	1008213	988158	1035933	1023135	1047477	871285	1158781	842314	1088851	1139513	884583	0	0	0	0	0	0	1050888	1275984	1017911	1185204	1086176	1094920	1259388	1033848	1156973	1176326	1156007	1181220
LC-MS -	510.269	5.55	0	0	0	0	0	0	20262	21460	24563	21364	22170	20752	19927	21500	22274	20414	24318	23079	0	0	0	0	0	0	22998	27111	21132	24282	25599		30476	26750	26362	25488	26355
LC-MS -	524.244	5.54	0	0	0	0	0	0	157708	147291	166044	162461	145468	147334	170685	183508	185492	161343	190056	167413	0	0	0	0	0	0	162562	194333	154993	167848	186214		200515	152576	177354	178963	191982
LC-MS -	917.587	5.54	0	0	0	0	0	0	15861	16805	19261	18685	17852	16785	16742	18546	17120	17964	19933	19074	0	0	0	0	0	0	18197	21227	17508	19980	20619		21610	15560	18365	20501	22127
LC-MS +	940.506	5.56	0	0	0	0	0	0	3921719	4155002	3266430	3579972	3729177	3471423	3411065	3392710	3246749	3953641	3429982	3603592	0	0	0	0	0	0	3329967	2727400	3709602	3216429	3363175	2950041	2918300	2858214	3769468	3640094	3701435	3144068
LC-MS +	965.495	5.55	0	0	0	0	0	0	189799	176513	190018	182472	172391	158458	160543	158684	165032	175777	164847	166517	0	0	0	0	0	0	191693	201684	175643	163617	185531	176062	159915	169770	166072	164940	183756	156916
LC-MS +	371.233	5.52	0	0	0	0	0	0	404807	367515	341363	346522	406833	455214	787032	690580	688826	688759	684277	653579	0	0	0	0	0	0	471738	552283	548552	513207	586351	541534	514787	195650	509299	684412	533055	602871
LC-MS +	406.309	5.12	0	0	0	0	0	0	209753	197858	177620	175094	191945	220219	745808	576815	538862	522246	463970	480747	0	0	0	0	0	0	277927	285401	294006	269486	395242	259548	651267	282750	727443	1023065	703342	722592
LC-MS +	408.328	5.52	0	0	0	0	0	0	116172042	115417542	118740525	115708234	121192908	122405312	173445987	163188997	160728492	167246568	154175312	153310483	0	0	0	0	0	0	138122554	132293358	139900185	138124864	154752621	135117244	126777678	79687661	134643970	157397651	138997023	139571799
LC-MS +	436.284	5.52	0	0	0	0	0	0	91434	74861	81867	97221	82279	81370	205821	216428	202234	238275	196608	199085	0	0	0	0	0	0	147952	144516	147776	168200	197698	117489	137929	40446	154693	207621	140186	163169
LC-MS +	639.943	5.52	0	0	0	0	0	0	102125	100984	107489	99666	92260	104855	325879	326978	309142	333783	287805	274177	0	0	0	0	0	0	184352	207916	190950	179161	270599	171839	186722	39140	199442	286525	216136	212364
LC-MS +	853.587	5.52	0	0	0	0	0	0	233996	232317	274074	234356	240736	260353	496156	497075	489690	521846	477577	401668	0	0	0	0	0	0	372912	388270	342940	339332	460447	343436	379498	133906	364235	459237	389101	370170
LC-MS +	914.558	5.53	0	0	0	0	0	0	586760	566627	598930	565576	612897	560498	887227	807833	821301	892273	792962	778300	0	0	0	0	0	0	698159	704538	676098	719110	800736	633719	670624	387556	715369	831324	761493	734751
LC-MS -	927.615	5.53	0	0	0	0	0	0	23934	25594	24625	23969	24154	22032	30047	31816	33069	29872	33744	30023	0	0	0	0	0	0	28367	30382	26129	27391	31088		29398	16024	29934	29553	29387
